# Supplementary material for: Insights into the identification of a molecular signature for amyotrophic lateral sclerosis exploiting integrated microRNA profiling of iPSC-derived motor neurons and exosomes
Source: Cell Mol Life Sci. 2022 Mar 14;79(3):189. doi: 10.1007/s00018-022-04217-1 (PMC8921154; doi:10.1007/s00018-022-04217-1)
Supplement: Supplementary file 3 — Supplementary file3 Table S2: Pathway analysis results derived from Reactome analysis on the 21 target genes identified in ALS-MNs. The table shows all identified pathways, sorted by P-value. 16 out of 21 genes were found in Reactome, with 343 pathways hit by at least one of them. FAM208A, FOXN3, KLHDC10, NUFIP2 and UBAP2 genes were neither found nor mapped to any entity in Reactome. (XLSX 64 KB) [file 18_2022_4217_MOESM3_ESM.xlsx]

## Sheet: Foglio1
Pathway identifier	Pathway name	#Entities found	#Entities total	Entities ratio	Entities pValue	Entities FDR	#Reactions found	#Reactions total	Reactions ratio	Species identifier	Species name	Submitted entities found	Found reaction identifiers
R-HSA-9616222	Transcriptional regulation of granulopoiesis	5	71	0.00489183	5.93097e-07	0.000234273	5	27	0.00212598	9606	Homo sapiens	MYC;IL6R;PRRC2B	R-HSA-9618582;R-HSA-9618586;R-HSA-9618584;R-HSA-9634430;R-HSA-9634445
R-HSA-2173796	SMAD2/SMAD3:SMAD4 heterotrimer regulates transcription	4	39	0.00268706	2.00437e-06	0.000262572	3	17	0.00133858	9606	Homo sapiens	TGIF2;MYC;PRRC2B	R-HSA-1484099;R-HSA-2127257;R-HSA-2106586
R-HSA-6785807	Interleukin-4 and Interleukin-13 signaling	6	211	0.0145377	7.46147e-06	0.00050232	3	46	0.00362205	9606	Homo sapiens	MYC;BCL2;IL6R	R-HSA-6790022;R-HSA-6790036;R-HSA-6790025
R-HSA-2173793	Transcriptional activity of SMAD2/SMAD3:SMAD4 heterotrimer	4	55	0.00378944	7.728e-06	0.00050232	4	38	0.00299213	9606	Homo sapiens	TGIF2;MYC;PRRC2B	R-HSA-1484099;R-HSA-2127257;R-HSA-2106586;R-HSA-2186607
R-HSA-109606	Intrinsic Pathway for Apoptosis	4	61	0.00420284	1.15817e-05	0.000648576	21	62	0.00488189	9606	Homo sapiens	BCL2;XIAP;PRRC2B	R-HSA-114306;R-HSA-508163;R-HSA-9627350;R-HSA-114440;R-HSA-114252;R-HSA-6790025;R-HSA-114352;R-HSA-9627107;R-HSA-114419;R-HSA-9627104;R-HSA-114354;R-HSA-114261;R-HSA-9627078;R-HSA-114361;R-HSA-114392;R-HSA-139897;R-HSA-140217;R-HSA-9627369;R-HSA-4331327;R-HSA-4331324;R-HSA-140221
R-HSA-170834	Signaling by TGF-beta Receptor Complex	4	85	0.00585641	4.20225e-05	0.0020591	4	82	0.00645669	9606	Homo sapiens	TGIF2;MYC;PRRC2B	R-HSA-1484099;R-HSA-2127257;R-HSA-2106586;R-HSA-2186607
R-HSA-1280215	Cytokine Signaling in Immune system	11	1261	0.0868816	6.72501e-05	0.00283594	28	699	0.0550394	9606	Homo sapiens	DCTN5;MYC;BCL2;PLCG1;NUPL2;IL6R;MAP3K7	R-HSA-727819;R-HSA-1067667;R-HSA-1112727;R-HSA-1112602;R-HSA-1112604;R-HSA-1067676;R-HSA-450187;R-HSA-446870;R-HSA-1112514;R-HSA-1067651;R-HSA-1112708;R-HSA-1067659;R-HSA-1678841;R-HSA-6790022;R-HSA-1112690;R-HSA-1112755;R-HSA-1112565;R-HSA-450337;R-HSA-1067640;R-HSA-1176059;R-HSA-450346;R-HSA-6790025;R-HSA-1112510;R-HSA-1112703;R-HSA-1169406;R-HSA-6790036;R-HSA-1067688;R-HSA-168184
R-HSA-449147	Signaling by Interleukins	8	639	0.0440265	7.27165e-05	0.00283594	25	490	0.0385827	9606	Homo sapiens	MYC;BCL2;IL6R;MAP3K7	R-HSA-727819;R-HSA-1067667;R-HSA-1112727;R-HSA-1112602;R-HSA-1112604;R-HSA-1067676;R-HSA-450187;R-HSA-446870;R-HSA-1112514;R-HSA-1067651;R-HSA-1112708;R-HSA-1067659;R-HSA-6790022;R-HSA-1112690;R-HSA-1112755;R-HSA-1112565;R-HSA-450337;R-HSA-1067640;R-HSA-450346;R-HSA-6790025;R-HSA-1112510;R-HSA-1112703;R-HSA-6790036;R-HSA-1067688;R-HSA-168184
R-HSA-9006936	Signaling by TGF-beta family members	4	114	0.00785449	0.000129812	0.00454342	4	107	0.0084252	9606	Homo sapiens	TGIF2;MYC;PRRC2B	R-HSA-1484099;R-HSA-2127257;R-HSA-2106586;R-HSA-2186607
R-HSA-4411364	Binding of TCF/LEF:CTNNB1 to target gene promoters	2	10	0.00068899	0.000247104	0.00741312	2	4	0.000314961	9606	Homo sapiens	MYC	R-HSA-4411367;R-HSA-4411357
R-HSA-8951430	RUNX3 regulates WNT signaling	2	10	0.00068899	0.000247104	0.00741312	2	5	0.000393701	9606	Homo sapiens	MYC	R-HSA-4411367;R-HSA-4411357
R-HSA-111453	BH3-only proteins associate with and inactivate anti-apoptotic BCL-2 members	2	11	0.000757889	0.000298571	0.00835998	3	4	0.000314961	9606	Homo sapiens	BCL2	R-HSA-114352;R-HSA-508163;R-HSA-6790025
R-HSA-112411	MAPK1 (ERK2) activation	2	12	0.000826788	0.000354819	0.0092253	1	3	0.00023622	9606	Homo sapiens	IL6R	R-HSA-109858
R-HSA-9018519	Estrogen-dependent gene expression	4	154	0.0106104	0.000405559	0.00956405	9	66	0.00519685	9606	Homo sapiens	MYC;BCL2	R-HSA-9011981;R-HSA-9011997;R-HSA-9011949;R-HSA-9011983;R-HSA-9011985;R-HSA-9011984;R-HSA-9011952;R-HSA-9011941;R-HSA-9011975
R-HSA-110056	MAPK3 (ERK1) activation	2	13	0.000895687	0.000415828	0.00956405	1	4	0.000314961	9606	Homo sapiens	IL6R	R-HSA-109857
R-HSA-4641265	Repression of WNT target genes	2	16	0.00110238	0.000627213	0.0131715	4	7	0.000551181	9606	Homo sapiens	MYC	R-HSA-8944349;R-HSA-8944352;R-HSA-4641231;R-HSA-5229348
R-HSA-1059683	Interleukin-6 signaling	2	17	0.00117128	0.00070706	0.0138339	16	19	0.00149606	9606	Homo sapiens	IL6R	R-HSA-1112690;R-HSA-1112755;R-HSA-1067667;R-HSA-1112565;R-HSA-1112727;R-HSA-1067640;R-HSA-1112602;R-HSA-1112604;R-HSA-1067676;R-HSA-1112510;R-HSA-1112703;R-HSA-1112514;R-HSA-1067651;R-HSA-1112708;R-HSA-1067688;R-HSA-1067659
R-HSA-3108232	SUMO E3 ligases SUMOylate target proteins	4	183	0.0126085	0.000772121	0.0138339	14	131	0.010315	9606	Homo sapiens	NR4A2;DCTN5;NUPL2;PPARA	R-HSA-5228525;R-HSA-3000399;R-HSA-5228523;R-HSA-4551649;R-HSA-4615872;R-HSA-4341070;R-HSA-4755526;R-HSA-3000348;R-HSA-5228508;R-HSA-4615987;R-HSA-3000411;R-HSA-4570493;R-HSA-4551679;R-HSA-4655355
R-HSA-4086398	Ca2+ pathway	3	81	0.00558082	0.000836651	0.0138339	5	27	0.00212598	9606	Homo sapiens	MYC;MAP3K7	R-HSA-8944362;R-HSA-4332388;R-HSA-4332356;R-HSA-4411365;R-HSA-4411402
R-HSA-109581	Apoptosis	4	189	0.0130219	0.000870108	0.0138339	21	141	0.0111024	9606	Homo sapiens	BCL2;XIAP;PRRC2B	R-HSA-114306;R-HSA-508163;R-HSA-9627350;R-HSA-114440;R-HSA-114252;R-HSA-6790025;R-HSA-114352;R-HSA-9627107;R-HSA-114419;R-HSA-9627104;R-HSA-114354;R-HSA-114261;R-HSA-9627078;R-HSA-114361;R-HSA-114392;R-HSA-139897;R-HSA-140217;R-HSA-9627369;R-HSA-4331327;R-HSA-4331324;R-HSA-140221
R-HSA-195721	Signaling by WNT	5	332	0.0228745	0.000870789	0.0138339	15	157	0.0123622	9606	Homo sapiens	MYC;XIAP;MAP3K7	R-HSA-8944362;R-HSA-4411367;R-HSA-4332388;R-HSA-4332356;R-HSA-4411365;R-HSA-8944352;R-HSA-4411402;R-HSA-4641231;R-HSA-3364026;R-HSA-5229348;R-HSA-3322431;R-HSA-3322429;R-HSA-3322434;R-HSA-8944349;R-HSA-4411357
R-HSA-1169408	ISG15 antiviral mechanism	3	83	0.00571862	0.000897393	0.0138339	3	16	0.00125984	9606	Homo sapiens	DCTN5;PLCG1;NUPL2	R-HSA-1678841;R-HSA-1176059;R-HSA-1169406
R-HSA-2990846	SUMOylation	4	192	0.0132286	0.000922259	0.0138339	14	140	0.0110236	9606	Homo sapiens	NR4A2;DCTN5;NUPL2;PPARA	R-HSA-5228525;R-HSA-3000399;R-HSA-5228523;R-HSA-4551649;R-HSA-4615872;R-HSA-4341070;R-HSA-4755526;R-HSA-3000348;R-HSA-5228508;R-HSA-4615987;R-HSA-3000411;R-HSA-4570493;R-HSA-4551679;R-HSA-4655355
R-HSA-5357801	Programmed Cell Death	4	197	0.0135731	0.00101403	0.0152104	23	154	0.012126	9606	Homo sapiens	BCL2;XIAP;PRRC2B	R-HSA-114306;R-HSA-508163;R-HSA-9627350;R-HSA-114440;R-HSA-114252;R-HSA-6790025;R-HSA-114352;R-HSA-9627107;R-HSA-114419;R-HSA-9627104;R-HSA-114354;R-HSA-114261;R-HSA-9627078;R-HSA-114361;R-HSA-5675470;R-HSA-114392;R-HSA-5213462;R-HSA-139897;R-HSA-140217;R-HSA-9627369;R-HSA-4331327;R-HSA-4331324;R-HSA-140221
R-HSA-1169410	Antiviral mechanism by IFN-stimulated genes	3	94	0.00647651	0.00128162	0.0179427	3	31	0.00244094	9606	Homo sapiens	DCTN5;PLCG1;NUPL2	R-HSA-1678841;R-HSA-1176059;R-HSA-1169406
R-HSA-1362277	Transcription of E2F targets under negative control by DREAM complex	2	25	0.00172247	0.00151183	0.0211657	12	12	0.000944882	9606	Homo sapiens	MYC;PRRC2B	R-HSA-8964475;R-HSA-8964492;R-HSA-8964525;R-HSA-8961665;R-HSA-8964465;R-HSA-8964513;R-HSA-8964482;R-HSA-8964498;R-HSA-188345;R-HSA-8964531;R-HSA-8961619;R-HSA-8964471
R-HSA-9006931	Signaling by Nuclear Receptors	5	385	0.0265261	0.0016765	0.0217946	11	191	0.0150394	9606	Homo sapiens	CLIC5;MYC;BCL2	R-HSA-9011981;R-HSA-9011997;R-HSA-9011949;R-HSA-9011983;R-HSA-9011985;R-HSA-9011984;R-HSA-9011952;R-HSA-9011941;R-HSA-9607342;R-HSA-9623999;R-HSA-9011975
R-HSA-112409	RAF-independent MAPK1/3 activation	2	28	0.00192917	0.00188839	0.0237782	2	12	0.000944882	9606	Homo sapiens	IL6R	R-HSA-109857;R-HSA-109858
R-HSA-9634638	Estrogen-dependent nuclear events downstream of ESR-membrane signaling	2	29	0.00199807	0.00202281	0.0237782	1	12	0.000944882	9606	Homo sapiens	BCL2	R-HSA-9623999
R-HSA-5357956	TNFR1-induced NFkappaB signaling pathway	2	30	0.00206697	0.00216165	0.0237782	5	5	0.000393701	9606	Homo sapiens	XIAP;MAP3K7	R-HSA-5357776;R-HSA-5357904;R-HSA-5357860;R-HSA-5357780;R-HSA-5357757
R-HSA-6783589	Interleukin-6 family signaling	2	30	0.00206697	0.00216165	0.0237782	16	33	0.00259843	9606	Homo sapiens	IL6R	R-HSA-1112690;R-HSA-1112755;R-HSA-1067667;R-HSA-1112565;R-HSA-1112727;R-HSA-1067640;R-HSA-1112602;R-HSA-1112604;R-HSA-1067676;R-HSA-1112510;R-HSA-1112703;R-HSA-1112514;R-HSA-1067651;R-HSA-1112708;R-HSA-1067688;R-HSA-1067659
R-HSA-8939211	ESR-mediated signaling	4	256	0.0176381	0.00263216	0.0289538	10	110	0.00866142	9606	Homo sapiens	MYC;BCL2	R-HSA-9011981;R-HSA-9011997;R-HSA-9011949;R-HSA-9011983;R-HSA-9011985;R-HSA-9011984;R-HSA-9011952;R-HSA-9011941;R-HSA-9623999;R-HSA-9011975
R-HSA-5619107	Defective TPR may confer susceptibility towards thyroid papillary carcinoma (TPC)	2	36	0.00248036	0.00308641	0.0308641	1	1	7.87402e-05	9606	Homo sapiens	DCTN5;NUPL2	R-HSA-5661474
R-HSA-114452	Activation of BH3-only proteins	2	36	0.00248036	0.00308641	0.0308641	5	19	0.00149606	9606	Homo sapiens	BCL2;PRRC2B	R-HSA-139897;R-HSA-140217;R-HSA-4331327;R-HSA-4331324;R-HSA-140221
R-HSA-1538133	G0 and Early G1	2	38	0.00261816	0.00342914	0.0333231	24	27	0.00212598	9606	Homo sapiens	MYC;PRRC2B	R-HSA-1362261;R-HSA-1227670;R-HSA-8964588;R-HSA-8964492;R-HSA-1227671;R-HSA-8964525;R-HSA-8961934;R-HSA-8978926;R-HSA-8964513;R-HSA-8961665;R-HSA-8964482;R-HSA-8964580;R-HSA-8964550;R-HSA-1363303;R-HSA-8964475;R-HSA-8964561;R-HSA-8964465;R-HSA-8964498;R-HSA-188345;R-HSA-1363311;R-HSA-8964531;R-HSA-8961619;R-HSA-8964567;R-HSA-8964471
R-HSA-159227	Transport of the SLBP independent Mature mRNA	2	39	0.00268706	0.00360688	0.0333231	3	3	0.00023622	9606	Homo sapiens	DCTN5;NUPL2	R-HSA-158481;R-HSA-158484;R-HSA-111439
R-HSA-4085377	SUMOylation of SUMOylation proteins	2	39	0.00268706	0.00360688	0.0333231	2	5	0.000393701	9606	Homo sapiens	DCTN5;NUPL2	R-HSA-4551649;R-HSA-4551679
R-HSA-159230	Transport of the SLBP Dependant Mature mRNA	2	40	0.00275596	0.00378885	0.0333231	3	3	0.00023622	9606	Homo sapiens	DCTN5;NUPL2	R-HSA-77587;R-HSA-159046;R-HSA-159050
R-HSA-170822	Regulation of Glucokinase by Glucokinase Regulatory Protein	2	40	0.00275596	0.00378885	0.0333231	1	5	0.000393701	9606	Homo sapiens	DCTN5;NUPL2	R-HSA-170796
R-HSA-4090294	SUMOylation of intracellular receptors	2	40	0.00275596	0.00378885	0.0333231	2	25	0.0019685	9606	Homo sapiens	NR4A2;PPARA	R-HSA-4341070;R-HSA-4755526
R-HSA-180746	Nuclear import of Rev protein	2	41	0.00282486	0.00397502	0.0333231	2	7	0.000551181	9606	Homo sapiens	DCTN5;NUPL2	R-HSA-180710;R-HSA-180732
R-HSA-3301854	Nuclear Pore Complex (NPC) Disassembly	2	42	0.00289376	0.00416539	0.0333231	2	2	0.00015748	9606	Homo sapiens	DCTN5;NUPL2	R-HSA-2990880;R-HSA-2990882
R-HSA-1368108	BMAL1:CLOCK,NPAS2 activates circadian gene expression	2	42	0.00289376	0.00416539	0.0333231	2	20	0.0015748	9606	Homo sapiens	PPARA	R-HSA-879724;R-HSA-5663156
R-HSA-3232142	SUMOylation of ubiquitinylation proteins	2	43	0.00296266	0.00435992	0.0347785	1	3	0.00023622	9606	Homo sapiens	DCTN5;NUPL2	R-HSA-5228523
R-HSA-180910	Vpr-mediated nuclear import of PICs	2	44	0.00303156	0.0045586	0.0347785	1	2	0.00015748	9606	Homo sapiens	DCTN5;NUPL2	R-HSA-180622
R-HSA-165054	Rev-mediated nuclear export of HIV RNA	2	44	0.00303156	0.0045586	0.0347785	2	10	0.000787402	9606	Homo sapiens	DCTN5;NUPL2	R-HSA-165043;R-HSA-165047
R-HSA-159231	Transport of Mature mRNA Derived from an Intronless Transcript	2	46	0.00316935	0.00496835	0.0347785	3	3	0.00023622	9606	Homo sapiens	DCTN5;NUPL2	R-HSA-158441;R-HSA-77594;R-HSA-158447
R-HSA-177243	Interactions of Rev with host cellular proteins	2	46	0.00316935	0.00496835	0.0347785	4	16	0.00125984	9606	Homo sapiens	DCTN5;NUPL2	R-HSA-165043;R-HSA-180710;R-HSA-165047;R-HSA-180732
R-HSA-168276	NS1 Mediated Effects on Host Pathways	2	46	0.00316935	0.00496835	0.0347785	1	6	0.000472441	9606	Homo sapiens	DCTN5;NUPL2	R-HSA-1176059
R-HSA-159234	Transport of Mature mRNAs Derived from Intronless Transcripts	2	47	0.00323825	0.00517938	0.0350211	9	9	0.000708661	9606	Homo sapiens	DCTN5;NUPL2	R-HSA-77587;R-HSA-158481;R-HSA-159046;R-HSA-158484;R-HSA-159050;R-HSA-158441;R-HSA-77594;R-HSA-158447;R-HSA-111439
R-HSA-176033	Interactions of Vpr with host cellular proteins	2	47	0.00323825	0.00517938	0.0350211	1	4	0.000314961	9606	Homo sapiens	DCTN5;NUPL2	R-HSA-180622
R-HSA-168271	Transport of Ribonucleoproteins into the Host Nucleus	2	48	0.00330715	0.00539449	0.0350211	1	4	0.000314961	9606	Homo sapiens	DCTN5;NUPL2	R-HSA-168337
R-HSA-1266738	Developmental Biology	8	1241	0.0855037	0.00565388	0.0350211	14	537	0.0422835	9606	Homo sapiens	MYC;PLCG1;PPARA;IL6R;PRRC2B;FOXP1	R-HSA-452838;R-HSA-9618582;R-HSA-622382;R-HSA-9618586;R-HSA-9618584;R-HSA-480204;R-HSA-9634430;R-HSA-560517;R-HSA-452392;R-HSA-1112609;R-HSA-560473;R-HSA-593690;R-HSA-8853755;R-HSA-9634445
R-HSA-75893	TNF signaling	2	50	0.00344495	0.00583685	0.0350211	9	29	0.00228346	9606	Homo sapiens	XIAP;MAP3K7	R-HSA-5357776;R-HSA-5357904;R-HSA-5693108;R-HSA-5357845;R-HSA-5357860;R-HSA-5357780;R-HSA-5357928;R-HSA-5693055;R-HSA-5357757
R-HSA-4615885	SUMOylation of DNA replication proteins	2	50	0.00344495	0.00583685	0.0350211	2	8	0.000629921	9606	Homo sapiens	DCTN5;NUPL2	R-HSA-5228525;R-HSA-4655355
R-HSA-4570464	SUMOylation of RNA binding proteins	2	51	0.00351385	0.00606408	0.0363845	1	4	0.000314961	9606	Homo sapiens	DCTN5;NUPL2	R-HSA-4570493
R-HSA-3858494	Beta-catenin independent WNT signaling	3	166	0.0114372	0.00631763	0.0379058	5	51	0.00401575	9606	Homo sapiens	MYC;MAP3K7	R-HSA-8944362;R-HSA-4332388;R-HSA-4332356;R-HSA-4411365;R-HSA-4411402
R-HSA-168333	NEP/NS2 Interacts with the Cellular Export Machinery	2	53	0.00365165	0.00653052	0.0391831	1	2	0.00015748	9606	Homo sapiens	DCTN5;NUPL2	R-HSA-168880
R-HSA-168274	Export of Viral Ribonucleoproteins from Nucleus	2	54	0.00372055	0.00676969	0.0406182	1	5	0.000393701	9606	Homo sapiens	DCTN5;NUPL2	R-HSA-168880
R-HSA-2122947	NOTCH1 Intracellular Domain Regulates Transcription	2	57	0.00392724	0.00751085	0.0450651	2	18	0.00141732	9606	Homo sapiens	MYC	R-HSA-4396371;R-HSA-1980067
R-HSA-5683057	MAPK family signaling cascades	4	348	0.0239768	0.00776411	0.0452236	5	86	0.00677165	9606	Homo sapiens	MYC;IL6R	R-HSA-109857;R-HSA-109858;R-HSA-5687115;R-HSA-5687083;R-HSA-5687113
R-HSA-4551638	SUMOylation of chromatin organization proteins	2	62	0.00427174	0.00882378	0.0452236	2	15	0.0011811	9606	Homo sapiens	DCTN5;NUPL2	R-HSA-4615987;R-HSA-4615872
R-HSA-2980766	Nuclear Envelope Breakdown	2	65	0.00447843	0.00965735	0.0452236	2	13	0.00102362	9606	Homo sapiens	DCTN5;NUPL2	R-HSA-2990880;R-HSA-2990882
R-HSA-191859	snRNP Assembly	2	66	0.00454733	0.00994274	0.0452236	2	6	0.000472441	9606	Homo sapiens	DCTN5;NUPL2	R-HSA-191825;R-HSA-191830
R-HSA-194441	Metabolism of non-coding RNA	2	66	0.00454733	0.00994274	0.0452236	2	6	0.000472441	9606	Homo sapiens	DCTN5;NUPL2	R-HSA-191825;R-HSA-191830
R-HSA-201722	Formation of the beta-catenin:TCF transactivating complex	2	67	0.00461623	0.0102319	0.0452236	3	13	0.00102362	9606	Homo sapiens	MYC	R-HSA-4411367;R-HSA-3364026;R-HSA-4411357
R-HSA-2894858	Signaling by NOTCH1 HD+PEST Domain Mutants in Cancer	2	68	0.00468513	0.0105247	0.0452236	2	21	0.00165354	9606	Homo sapiens	MYC	R-HSA-2220985;R-HSA-4396393
R-HSA-2644602	Signaling by NOTCH1 PEST Domain Mutants in Cancer	2	68	0.00468513	0.0105247	0.0452236	2	21	0.00165354	9606	Homo sapiens	MYC	R-HSA-2220985;R-HSA-4396393
R-HSA-2894862	Constitutive Signaling by NOTCH1 HD+PEST Domain Mutants	2	68	0.00468513	0.0105247	0.0452236	2	21	0.00165354	9606	Homo sapiens	MYC	R-HSA-2220985;R-HSA-4396393
R-HSA-2644606	Constitutive Signaling by NOTCH1 PEST Domain Mutants	2	68	0.00468513	0.0105247	0.0452236	2	21	0.00165354	9606	Homo sapiens	MYC	R-HSA-2220985;R-HSA-4396393
R-HSA-2644603	Signaling by NOTCH1 in Cancer	2	68	0.00468513	0.0105247	0.0452236	2	39	0.00307087	9606	Homo sapiens	MYC	R-HSA-2220985;R-HSA-4396393
R-HSA-162582	Signal Transduction	14	3364	0.231776	0.0110365	0.0452236	89	2347	0.184803	9606	Homo sapiens	CLIC5;DCTN5;TGIF2;MYC;BCL2;XIAP;PLCG1;IL6R;MAP3K7;PRRC2B	R-HSA-167683;R-HSA-5357776;R-HSA-5357904;R-HSA-9011981;R-HSA-167686;R-HSA-5357780;R-HSA-4332356;R-HSA-9011983;R-HSA-167684;R-HSA-5654224;R-HSA-5666129;R-HSA-4641231;R-HSA-3364026;R-HSA-3322431;R-HSA-9011975;R-HSA-186765;R-HSA-3322429;R-HSA-4396371;R-HSA-9011997;R-HSA-9032478;R-HSA-9011985;R-HSA-5654222;R-HSA-9011984;R-HSA-9026579;R-HSA-4395231;R-HSA-5687115;R-HSA-4411357;R-HSA-5687113;R-HSA-10985…
R-HSA-6784531	tRNA processing in the nucleus	2	70	0.00482293	0.0111215	0.0452236	1	7	0.000551181	9606	Homo sapiens	DCTN5;NUPL2	R-HSA-6783483
R-HSA-168643	Nucleotide-binding domain, leucine rich repeat containing receptor (NLR) signaling pathways	2	70	0.00482293	0.0111215	0.0452236	5	46	0.00362205	9606	Homo sapiens	BCL2;MAP3K7	R-HSA-727819;R-HSA-688985;R-HSA-706479;R-HSA-168184;R-HSA-879201
R-HSA-167021	PLC-gamma1 signalling	1	5	0.000344495	0.0113059	0.0452236	3	3	0.00023622	9606	Homo sapiens	PLCG1	R-HSA-167683;R-HSA-167684;R-HSA-167674
R-HSA-9034793	Activated NTRK3 signals through PLCG1	1	5	0.000344495	0.0113059	0.0452236	3	3	0.00023622	9606	Homo sapiens	PLCG1	R-HSA-9034796;R-HSA-9034814;R-HSA-9034855
R-HSA-844455	The NLRP1 inflammasome	1	5	0.000344495	0.0113059	0.0452236	1	4	0.000314961	9606	Homo sapiens	BCL2	R-HSA-879201
R-HSA-168325	Viral Messenger RNA Synthesis	2	72	0.00496073	0.0117329	0.0469317	2	6	0.000472441	9606	Homo sapiens	DCTN5;NUPL2	R-HSA-192627;R-HSA-192925
R-HSA-201681	TCF dependent signaling in response to WNT	3	216	0.0148822	0.0128907	0.0515627	6	71	0.00559055	9606	Homo sapiens	MYC;XIAP	R-HSA-3322434;R-HSA-4411367;R-HSA-3364026;R-HSA-3322431;R-HSA-4411357;R-HSA-3322429
R-HSA-9026527	Activated NTRK2 signals through PLCG1	1	6	0.000413394	0.0135522	0.0540895	3	3	0.00023622	9606	Homo sapiens	PLCG1	R-HSA-9026894;R-HSA-9026579;R-HSA-9026531
R-HSA-1251932	PLCG1 events in ERBB2 signaling	1	6	0.000413394	0.0135522	0.0540895	2	2	0.00015748	9606	Homo sapiens	PLCG1	R-HSA-1251922;R-HSA-1251944
R-HSA-8866911	TFAP2 (AP-2) family regulates transcription of cell cycle factors	1	6	0.000413394	0.0135522	0.0540895	3	4	0.000314961	9606	Homo sapiens	MYC	R-HSA-8865265;R-HSA-8865280;R-HSA-8865256
R-HSA-111448	Activation of NOXA and translocation to mitochondria	1	6	0.000413394	0.0135522	0.0540895	2	5	0.000393701	9606	Homo sapiens	PRRC2B	R-HSA-140217;R-HSA-4331327
R-HSA-159236	Transport of Mature mRNA derived from an Intron-Containing Transcript	2	81	0.00558082	0.0146623	0.0540895	3	4	0.000314961	9606	Homo sapiens	DCTN5;NUPL2	R-HSA-75097;R-HSA-75096;R-HSA-75098
R-HSA-5578749	Transcriptional regulation by small RNAs	2	81	0.00558082	0.0146623	0.0540895	1	5	0.000393701	9606	Homo sapiens	DCTN5;NUPL2	R-HSA-5578744
R-HSA-3108214	SUMOylation of DNA damage response and repair proteins	2	81	0.00558082	0.0146623	0.0540895	4	24	0.00188976	9606	Homo sapiens	DCTN5;NUPL2	R-HSA-3000348;R-HSA-3000399;R-HSA-5228508;R-HSA-3000411
R-HSA-1980143	Signaling by NOTCH1	2	84	0.00578752	0.015702	0.0540895	2	39	0.00307087	9606	Homo sapiens	MYC	R-HSA-4396371;R-HSA-1980067
R-HSA-111463	SMAC (DIABLO) binds to IAPs	1	7	0.000482293	0.0157935	0.0540895	4	4	0.000314961	9606	Homo sapiens	XIAP	R-HSA-114354;R-HSA-114306;R-HSA-9627350;R-HSA-114361
R-HSA-111464	SMAC(DIABLO)-mediated dissociation of IAP:caspase complexes	1	7	0.000482293	0.0157935	0.0540895	3	3	0.00023622	9606	Homo sapiens	XIAP	R-HSA-114419;R-HSA-114440;R-HSA-114392
R-HSA-383280	Nuclear Receptor transcription pathway	2	86	0.00592531	0.0164123	0.0540895	2	2	0.00015748	9606	Homo sapiens	NR4A2;PPARA	R-HSA-382096;R-HSA-376419
R-HSA-69202	Cyclin E associated events during G1/S transition	2	88	0.00606311	0.0171362	0.0540895	2	20	0.0015748	9606	Homo sapiens	MYC;PRRC2B	R-HSA-8932400;R-HSA-188345
R-HSA-168256	Immune System	12	2823	0.194502	0.0175066	0.0540895	85	1598	0.125827	9606	Homo sapiens	DCTN5;MYC;BCL2;PLCG1;NUPL2;IL6R;MAP3K7	R-HSA-727819;R-HSA-2424484;R-HSA-2424485;R-HSA-2424486;R-HSA-1067667;R-HSA-2424487;R-HSA-167686;R-HSA-2424481;R-HSA-1112727;R-HSA-202500;R-HSA-1112602;R-HSA-202248;R-HSA-1112604;R-HSA-1067676;R-HSA-202510;R-HSA-450187;R-HSA-936960;R-HSA-1168641;R-HSA-446870;R-HSA-9645442;R-HSA-936991;R-HSA-1067651;R-HSA-1112708;R-HSA-2396594;R-HSA-5607757;R-HSA-177690;R-HSA-5607759;R-HSA-2396606;R-HSA-1067659;R-H…
R-HSA-72202	Transport of Mature Transcript to Cytoplasm	2	90	0.00620091	0.0178736	0.0540895	12	13	0.00102362	9606	Homo sapiens	DCTN5;NUPL2	R-HSA-77587;R-HSA-158481;R-HSA-159046;R-HSA-158484;R-HSA-75097;R-HSA-159050;R-HSA-75096;R-HSA-75098;R-HSA-158441;R-HSA-77594;R-HSA-158447;R-HSA-111439
R-HSA-69656	Cyclin A:Cdk2-associated events at S phase entry	2	90	0.00620091	0.0178736	0.0540895	1	19	0.00149606	9606	Homo sapiens	MYC;PRRC2B	R-HSA-188345
R-HSA-111469	SMAC, XIAP-regulated apoptotic response	1	8	0.000551192	0.0180298	0.0540895	10	10	0.000787402	9606	Homo sapiens	XIAP	R-HSA-9627107;R-HSA-114419;R-HSA-9627104;R-HSA-114354;R-HSA-114306;R-HSA-9627350;R-HSA-114361;R-HSA-114440;R-HSA-114392;R-HSA-9627369
R-HSA-111459	Activation of caspases through apoptosome-mediated cleavage	1	8	0.000551192	0.0180298	0.0540895	2	2	0.00015748	9606	Homo sapiens	XIAP	R-HSA-114261;R-HSA-114252
R-HSA-195253	Degradation of beta-catenin by the destruction complex	2	91	0.00626981	0.0182473	0.0547419	4	23	0.00181102	9606	Homo sapiens	MYC	R-HSA-8944349;R-HSA-8944352;R-HSA-4641231;R-HSA-5229348
R-HSA-157118	Signaling by NOTCH	3	258	0.0177759	0.0206	0.0618	4	154	0.012126	9606	Homo sapiens	MYC;PRRC2B	R-HSA-4396371;R-HSA-4395231;R-HSA-1980067;R-HSA-1912416
R-HSA-139915	Activation of PUMA and translocation to mitochondria	1	10	0.00068899	0.0224878	0.0674634	2	5	0.000393701	9606	Homo sapiens	PRRC2B	R-HSA-4331324;R-HSA-140221
R-HSA-8948747	Regulation of PTEN localization	1	10	0.00068899	0.0224878	0.0674634	1	4	0.000314961	9606	Homo sapiens	XIAP	R-HSA-6807106
R-HSA-400253	Circadian Clock	2	104	0.0071655	0.0234016	0.0702048	4	59	0.00464567	9606	Homo sapiens	PPARA	R-HSA-879724;R-HSA-5663156;R-HSA-1368065;R-HSA-1801587
R-HSA-5687128	MAPK6/MAPK4 signaling	2	106	0.00730329	0.0242421	0.0723645	3	40	0.00314961	9606	Homo sapiens	MYC	R-HSA-5687115;R-HSA-5687083;R-HSA-5687113
R-HSA-212718	EGFR interacts with phospholipase C-gamma	1	11	0.000757889	0.0247094	0.0723645	3	3	0.00023622	9606	Homo sapiens	PLCG1	R-HSA-212706;R-HSA-212710;R-HSA-212713
R-HSA-70171	Glycolysis	2	110	0.00757889	0.0259601	0.0723645	1	24	0.00188976	9606	Homo sapiens	DCTN5;NUPL2	R-HSA-170796
R-HSA-9009391	Extra-nuclear estrogen signaling	2	110	0.00757889	0.0259601	0.0723645	1	38	0.00299213	9606	Homo sapiens	BCL2	R-HSA-9623999
R-HSA-937042	IRAK2 mediated activation of TAK1 complex	1	12	0.000826788	0.0269261	0.0723645	2	5	0.000393701	9606	Homo sapiens	MAP3K7	R-HSA-936991;R-HSA-936960
R-HSA-3371453	Regulation of HSF1-mediated heat shock response	2	113	0.00778559	0.0272803	0.0723645	1	14	0.00110236	9606	Homo sapiens	DCTN5;NUPL2	R-HSA-5252041
R-HSA-211000	Gene Silencing by RNA	2	117	0.00806118	0.0290823	0.0723645	1	36	0.00283465	9606	Homo sapiens	DCTN5;NUPL2	R-HSA-5578744
R-HSA-9027277	Erythropoietin activates Phospholipase C gamma (PLCG)	1	13	0.000895687	0.029138	0.0723645	3	3	0.00023622	9606	Homo sapiens	PLCG1	R-HSA-9027373;R-HSA-9032478;R-HSA-9027425
R-HSA-9014325	TICAM1,TRAF6-dependent induction of TAK1 complex	1	13	0.000895687	0.029138	0.0723645	3	6	0.000472441	9606	Homo sapiens	MAP3K7	R-HSA-847070;R-HSA-177690;R-HSA-177692
R-HSA-428359	Insulin-like Growth Factor-2 mRNA Binding Proteins (IGF2BPs/IMPs/VICKZs) bind RNA	1	13	0.000895687	0.029138	0.0723645	1	3	0.00023622	9606	Homo sapiens	MYC	R-HSA-428296
R-HSA-113501	Inhibition of replication initiation of damaged DNA by RB1/E2F1	1	13	0.000895687	0.029138	0.0723645	1	3	0.00023622	9606	Homo sapiens	PRRC2B	R-HSA-113643
R-HSA-9627069	Regulation of the apoptosome activity	1	13	0.000895687	0.029138	0.0723645	1	6	0.000472441	9606	Homo sapiens	XIAP	R-HSA-9627078
R-HSA-111458	Formation of apoptosome	1	13	0.000895687	0.029138	0.0723645	1	10	0.000787402	9606	Homo sapiens	XIAP	R-HSA-9627078
R-HSA-8878159	Transcriptional regulation by RUNX3	2	118	0.00813008	0.0295401	0.0723645	2	47	0.00370079	9606	Homo sapiens	MYC	R-HSA-4411367;R-HSA-4411357
R-HSA-9645460	Alpha-protein kinase 1 signaling pathway	1	14	0.000964586	0.0313449	0.0723645	2	10	0.000787402	9606	Homo sapiens	MAP3K7	R-HSA-9645442;R-HSA-9645406
R-HSA-210990	PECAM1 interactions	1	14	0.000964586	0.0313449	0.0723645	1	7	0.000551181	9606	Homo sapiens	PLCG1	R-HSA-210283
R-HSA-111461	Cytochrome c-mediated apoptotic response	1	15	0.00103348	0.033547	0.0723645	3	12	0.000944882	9606	Homo sapiens	XIAP	R-HSA-114261;R-HSA-9627078;R-HSA-114252
R-HSA-9623433	NR1H2 & NR1H3 regulate gene expression to control bile acid homeostasis	1	15	0.00103348	0.033547	0.0723645	1	6	0.000472441	9606	Homo sapiens	CLIC5	R-HSA-9607342
R-HSA-1592230	Mitochondrial biogenesis	2	127	0.00875017	0.0337893	0.0723645	2	36	0.00283465	9606	Homo sapiens	ATP5S;PPARA	R-HSA-8949580;R-HSA-1592238
R-HSA-418890	Role of second messengers in netrin-1 signaling	1	16	0.00110238	0.0357443	0.0723645	2	4	0.000314961	9606	Homo sapiens	PLCG1	R-HSA-593690;R-HSA-622382
R-HSA-68875	Mitotic Prophase	2	135	0.00930136	0.0377553	0.0723645	2	34	0.00267717	9606	Homo sapiens	DCTN5;NUPL2	R-HSA-2990880;R-HSA-2990882
R-HSA-3371556	Cellular response to heat stress	2	135	0.00930136	0.0377553	0.0723645	1	29	0.00228346	9606	Homo sapiens	DCTN5;NUPL2	R-HSA-5252041
R-HSA-5654227	Phospholipase C-mediated cascade; FGFR3	1	18	0.00124018	0.0401242	0.0723645	3	3	0.00023622	9606	Homo sapiens	PLCG1	R-HSA-5654148;R-HSA-5654224;R-HSA-5654222
R-HSA-975163	IRAK2 mediated activation of TAK1 complex upon TLR7/8 or 9 stimulation	1	18	0.00124018	0.0401242	0.0723645	2	5	0.000393701	9606	Homo sapiens	MAP3K7	R-HSA-975103;R-HSA-975097
R-HSA-70326	Glucose metabolism	2	140	0.00964586	0.040321	0.0723645	1	50	0.00393701	9606	Homo sapiens	DCTN5;NUPL2	R-HSA-170796
R-HSA-5654228	Phospholipase C-mediated cascade; FGFR4	1	19	0.00130908	0.042307	0.0723645	3	3	0.00023622	9606	Homo sapiens	PLCG1	R-HSA-5654151;R-HSA-5654163;R-HSA-5654169
R-HSA-937072	TRAF6-mediated induction of TAK1 complex within TLR4 complex	1	19	0.00130908	0.042307	0.0723645	3	6	0.000472441	9606	Homo sapiens	MAP3K7	R-HSA-936951;R-HSA-937075;R-HSA-936947
R-HSA-5655291	Signaling by FGFR4 in disease	1	19	0.00130908	0.042307	0.0723645	3	15	0.0011811	9606	Homo sapiens	PLCG1	R-HSA-5655313;R-HSA-5655341;R-HSA-5655336
R-HSA-111447	Activation of BAD and translocation to mitochondria	1	19	0.00130908	0.042307	0.0723645	1	5	0.000393701	9606	Homo sapiens	BCL2	R-HSA-139897
R-HSA-202403	TCR signaling	2	147	0.0101282	0.0440213	0.0723645	9	52	0.00409449	9606	Homo sapiens	PLCG1;MAP3K7	R-HSA-202354;R-HSA-202407;R-HSA-202500;R-HSA-202212;R-HSA-202331;R-HSA-202248;R-HSA-213407;R-HSA-202510;R-HSA-213406
R-HSA-1362300	Transcription of E2F targets under negative control by p107 (RBL1) and p130 (RBL2) in complex with HDAC1	1	20	0.00137798	0.0444849	0.0723645	8	8	0.000629921	9606	Homo sapiens	PRRC2B	R-HSA-8964588;R-HSA-8961934;R-HSA-8978926;R-HSA-8964561;R-HSA-8964513;R-HSA-8964580;R-HSA-8964550;R-HSA-8964567
R-HSA-111471	Apoptotic factor-mediated response	1	20	0.00137798	0.0444849	0.0723645	13	28	0.00220472	9606	Homo sapiens	XIAP	R-HSA-114306;R-HSA-9627350;R-HSA-114440;R-HSA-114252;R-HSA-9627107;R-HSA-114419;R-HSA-9627104;R-HSA-114354;R-HSA-114261;R-HSA-9627078;R-HSA-114361;R-HSA-114392;R-HSA-9627369
R-HSA-69278	Cell Cycle, Mitotic	4	595	0.0409949	0.0448623	0.0723645	70	347	0.0273228	9606	Homo sapiens	DCTN5;MYC;NUPL2;PRRC2B	R-HSA-375302;R-HSA-1227670;R-HSA-8964492;R-HSA-1227671;R-HSA-8961934;R-HSA-8961678;R-HSA-8961920;R-HSA-8961665;R-HSA-1638803;R-HSA-8964482;R-HSA-8962050;R-HSA-2990880;R-HSA-2990882;R-HSA-9615901;R-HSA-8961671;R-HSA-8961688;R-HSA-8961946;R-HSA-2468287;R-HSA-8964498;R-HSA-8961961;R-HSA-8964525;R-HSA-9018017;R-HSA-8961952;R-HSA-8964513;R-HSA-8961699;R-HSA-8961982;R-HSA-9634219;R-HSA-8932400;R-HSA-89…
R-HSA-69206	G1/S Transition	2	150	0.0103348	0.0456449	0.0723645	31	61	0.00480315	9606	Homo sapiens	MYC;PRRC2B	R-HSA-8961678;R-HSA-8961934;R-HSA-8961920;R-HSA-8961665;R-HSA-8962050;R-HSA-8961671;R-HSA-8961863;R-HSA-8961991;R-HSA-8961688;R-HSA-8961946;R-HSA-8961874;R-HSA-8961619;R-HSA-8961620;R-HSA-8961961;R-HSA-8961632;R-HSA-8961888;R-HSA-8961952;R-HSA-113643;R-HSA-8961699;R-HSA-8961636;R-HSA-8961895;R-HSA-8961915;R-HSA-8961982;R-HSA-8932400;R-HSA-8961840;R-HSA-188345;R-HSA-8961651;R-HSA-8961907;R-HSA-896…
R-HSA-162909	Host Interactions of HIV factors	2	150	0.0103348	0.0456449	0.0723645	5	54	0.00425197	9606	Homo sapiens	DCTN5;NUPL2	R-HSA-165043;R-HSA-180710;R-HSA-165047;R-HSA-180622;R-HSA-180732
R-HSA-5675482	Regulation of necroptotic cell death	1	21	0.00144688	0.046658	0.0723645	1	5	0.000393701	9606	Homo sapiens	XIAP	R-HSA-5675470
R-HSA-6804114	TP53 Regulates Transcription of Genes Involved in G2 Cell Cycle Arrest	1	21	0.00144688	0.046658	0.0723645	2	11	0.000866142	9606	Homo sapiens	PRRC2B	R-HSA-6798268;R-HSA-6798282
R-HSA-5654219	Phospholipase C-mediated cascade: FGFR1	1	22	0.00151578	0.0488263	0.0723645	3	3	0.00023622	9606	Homo sapiens	PLCG1	R-HSA-5654167;R-HSA-5654165;R-HSA-5654149
R-HSA-113510	E2F mediated regulation of DNA replication	1	22	0.00151578	0.0488263	0.0723645	1	4	0.000314961	9606	Homo sapiens	PRRC2B	R-HSA-113643
R-HSA-73887	Death Receptor Signalling	2	157	0.0108171	0.0495187	0.0723645	9	90	0.00708661	9606	Homo sapiens	XIAP;MAP3K7	R-HSA-5357776;R-HSA-5357904;R-HSA-5693108;R-HSA-5357845;R-HSA-5357860;R-HSA-5357780;R-HSA-5357928;R-HSA-5693055;R-HSA-5357757
R-HSA-163210	Formation of ATP by chemiosmotic coupling	1	23	0.00158468	0.0509899	0.0723645	3	3	0.00023622	9606	Homo sapiens	ATP5S	R-HSA-164834;R-HSA-164832;R-HSA-164840
R-HSA-74160	Gene expression (Transcription)	8	1850	0.127463	0.0514159	0.0723645	34	996	0.0784252	9606	Homo sapiens	NR4A2;DCTN5;TGIF2;MYC;NUPL2;PPARA;PRRC2B	R-HSA-8954056;R-HSA-9007561;R-HSA-9007625;R-HSA-9007496;R-HSA-9007631;R-HSA-8865280;R-HSA-2186607;R-HSA-9007640;R-HSA-9007514;R-HSA-1484099;R-HSA-382096;R-HSA-9007647;R-HSA-9007582;R-HSA-9007646;R-HSA-6798268;R-HSA-8953556;R-HSA-4411357;R-HSA-4411367;R-HSA-376419;R-HSA-8954082;R-HSA-9007522;R-HSA-5578744;R-HSA-6798282;R-HSA-9007591;R-HSA-8865256;R-HSA-9007546;R-HSA-8865265;R-HSA-8961982;R-HSA-900…
R-HSA-162599	Late Phase of HIV Life Cycle	2	163	0.0112305	0.0529314	0.0723645	2	77	0.00606299	9606	Homo sapiens	DCTN5;NUPL2	R-HSA-165043;R-HSA-165047
R-HSA-5654221	Phospholipase C-mediated cascade; FGFR2	1	25	0.00172247	0.0553027	0.0723645	3	3	0.00023622	9606	Homo sapiens	PLCG1	R-HSA-5654147;R-HSA-5654159;R-HSA-5654157
R-HSA-1368082	RORA activates gene expression	1	25	0.00172247	0.0553027	0.0723645	1	4	0.000314961	9606	Homo sapiens	PPARA	R-HSA-1801587
R-HSA-450321	JNK (c-Jun kinases) phosphorylation and activation mediated by activated human TAK1	1	26	0.00179137	0.0574519	0.0723645	1	3	0.00023622	9606	Homo sapiens	MAP3K7	R-HSA-450337
R-HSA-453279	Mitotic G1 phase and G1/S transition	2	173	0.0119195	0.0588011	0.0723645	54	98	0.00771654	9606	Homo sapiens	MYC;PRRC2B	R-HSA-1227670;R-HSA-8964492;R-HSA-1227671;R-HSA-8961934;R-HSA-8961678;R-HSA-8961920;R-HSA-8961665;R-HSA-8964482;R-HSA-8962050;R-HSA-8961671;R-HSA-8961688;R-HSA-8961946;R-HSA-8964498;R-HSA-8961961;R-HSA-8964525;R-HSA-9018017;R-HSA-8961952;R-HSA-8964513;R-HSA-8961699;R-HSA-8961982;R-HSA-8932400;R-HSA-8961840;R-HSA-188345;R-HSA-8964531;R-HSA-8961972;R-HSA-8961846;R-HSA-1362261;R-HSA-8964550;R-HSA-89…
R-HSA-913531	Interferon Signaling	3	392	0.0270084	0.0589326	0.0723645	3	66	0.00519685	9606	Homo sapiens	DCTN5;PLCG1;NUPL2	R-HSA-1678841;R-HSA-1176059;R-HSA-1169406
R-HSA-1989781	PPARA activates gene expression	2	174	0.0119884	0.0594002	0.0723645	41	41	0.00322835	9606	Homo sapiens	PPARA	R-HSA-1655826;R-HSA-1989778;R-HSA-1989779;R-HSA-560517;R-HSA-1989776;R-HSA-1989777;R-HSA-1989774;R-HSA-560473;R-HSA-1989775;R-HSA-1989772;R-HSA-1989773;R-HSA-1989770;R-HSA-1368065;R-HSA-1989771;R-HSA-1989768;R-HSA-1989767;R-HSA-1989764;R-HSA-1989765;R-HSA-1989762;R-HSA-1989760;R-HSA-1989761;R-HSA-1989758;R-HSA-1989759;R-HSA-879724;R-HSA-1989756;R-HSA-1989757;R-HSA-1989754;R-HSA-1989755;R-HSA-1989…
R-HSA-450302	activated TAK1 mediates p38 MAPK activation	1	27	0.00186027	0.0595964	0.0723645	1	5	0.000393701	9606	Homo sapiens	MAP3K7	R-HSA-450346
R-HSA-5637810	Constitutive Signaling by EGFRvIII	1	27	0.00186027	0.0595964	0.0723645	3	18	0.00141732	9606	Homo sapiens	PLCG1	R-HSA-5637795;R-HSA-5637792;R-HSA-5637800
R-HSA-5637812	Signaling by EGFRvIII in Cancer	1	27	0.00186027	0.0595964	0.0723645	3	18	0.00141732	9606	Homo sapiens	PLCG1	R-HSA-5637795;R-HSA-5637792;R-HSA-5637800
R-HSA-9034015	Signaling by NTRK3 (TRKC)	1	27	0.00186027	0.0595964	0.0723645	3	19	0.00149606	9606	Homo sapiens	PLCG1	R-HSA-9034796;R-HSA-9034814;R-HSA-9034855
R-HSA-9665348	Signaling by ERBB2 ECD mutants	1	27	0.00186027	0.0595964	0.0723645	2	15	0.0011811	9606	Homo sapiens	PLCG1	R-HSA-9665411;R-HSA-9665410
R-HSA-2173795	Downregulation of SMAD2/3:SMAD4 transcriptional activity	1	27	0.00186027	0.0595964	0.0723645	1	21	0.00165354	9606	Homo sapiens	TGIF2	R-HSA-2186607
R-HSA-168273	Influenza Viral RNA Transcription and Replication	2	175	0.0120573	0.0600014	0.0723645	2	14	0.00110236	9606	Homo sapiens	DCTN5;NUPL2	R-HSA-192627;R-HSA-192925
R-HSA-9610379	HCMV Late Events	2	175	0.0120573	0.0600014	0.0723645	2	19	0.00149606	9606	Homo sapiens	DCTN5;NUPL2	R-HSA-9636128;R-HSA-9629004
R-HSA-400206	Regulation of lipid metabolism by PPARalpha	2	176	0.0121262	0.0606048	0.0723645	44	44	0.00346457	9606	Homo sapiens	PPARA	R-HSA-400143;R-HSA-400204;R-HSA-1655826;R-HSA-1989778;R-HSA-1989779;R-HSA-560517;R-HSA-1989776;R-HSA-1989777;R-HSA-1989774;R-HSA-560473;R-HSA-1989775;R-HSA-1989772;R-HSA-1989773;R-HSA-1989770;R-HSA-1368065;R-HSA-1989771;R-HSA-1989768;R-HSA-1989767;R-HSA-1989764;R-HSA-1989765;R-HSA-1989762;R-HSA-1989760;R-HSA-1989761;R-HSA-1989758;R-HSA-1989759;R-HSA-879724;R-HSA-1989756;R-HSA-1989757;R-HSA-198975…
R-HSA-162587	HIV Life Cycle	2	177	0.0121951	0.0612103	0.0723645	2	115	0.00905512	9606	Homo sapiens	DCTN5;NUPL2	R-HSA-165043;R-HSA-165047
R-HSA-5218859	Regulated Necrosis	1	28	0.00192917	0.0617362	0.0723645	2	13	0.00102362	9606	Homo sapiens	XIAP	R-HSA-5675470;R-HSA-5213462
R-HSA-5213460	RIPK1-mediated regulated necrosis	1	28	0.00192917	0.0617362	0.0723645	2	13	0.00102362	9606	Homo sapiens	XIAP	R-HSA-5675470;R-HSA-5213462
R-HSA-69242	S Phase	2	179	0.0123329	0.0624276	0.0723645	1	54	0.00425197	9606	Homo sapiens	MYC;PRRC2B	R-HSA-188345
R-HSA-597592	Post-translational protein modification	7	1592	0.109687	0.0633271	0.0723645	18	525	0.0413386	9606	Homo sapiens	NR4A2;DCTN5;MYC;NUPL2;PPARA;MAP3K7	R-HSA-5696534;R-HSA-5228525;R-HSA-3000399;R-HSA-5228523;R-HSA-4551649;R-HSA-5696914;R-HSA-4615872;R-HSA-6809006;R-HSA-6809003;R-HSA-4341070;R-HSA-4755526;R-HSA-3000348;R-HSA-5228508;R-HSA-4615987;R-HSA-3000411;R-HSA-4570493;R-HSA-4551679;R-HSA-4655355
R-HSA-72306	tRNA processing	2	182	0.0125396	0.0642692	0.0723645	1	54	0.00425197	9606	Homo sapiens	DCTN5;NUPL2	R-HSA-6783483
R-HSA-5619102	SLC transporter disorders	2	185	0.0127463	0.0661294	0.0723645	1	65	0.00511811	9606	Homo sapiens	DCTN5;NUPL2	R-HSA-5661474
R-HSA-8949613	Cristae formation	1	31	0.00213587	0.0681273	0.0723645	1	2	0.00015748	9606	Homo sapiens	ATP5S	R-HSA-8949580
R-HSA-5218921	VEGFR2 mediated cell proliferation	1	31	0.00213587	0.0681273	0.0723645	4	12	0.000944882	9606	Homo sapiens	PLCG1	R-HSA-167686;R-HSA-4420202;R-HSA-4420121;R-HSA-4420153
R-HSA-2262752	Cellular responses to stress	4	690	0.0475403	0.0698553	0.0723645	10	227	0.017874	9606	Homo sapiens	DCTN5;NUPL2;PRRC2B	R-HSA-3240787;R-HSA-5618080;R-HSA-3209109;R-HSA-3209096;R-HSA-3240777;R-HSA-5252041;R-HSA-3240765;R-HSA-3240783;R-HSA-3240766;R-HSA-3240782
R-HSA-9615933	Postmitotic nuclear pore complex (NPC) reformation	1	32	0.00220477	0.0702482	0.0723645	6	10	0.000787402	9606	Homo sapiens	DCTN5	R-HSA-9615937;R-HSA-9634219;R-HSA-9618378;R-HSA-9634169;R-HSA-9615945;R-HSA-9615901
R-HSA-9006115	Signaling by NTRK2 (TRKB)	1	33	0.00227367	0.0723645	0.0723645	3	38	0.00299213	9606	Homo sapiens	PLCG1	R-HSA-9026894;R-HSA-9026579;R-HSA-9026531
R-HSA-622312	Inflammasomes	1	33	0.00227367	0.0723645	0.0723645	1	28	0.00220472	9606	Homo sapiens	BCL2	R-HSA-879201
R-HSA-168255	Influenza Infection	2	199	0.0137109	0.0750453	0.0750453	5	59	0.00464567	9606	Homo sapiens	DCTN5;NUPL2	R-HSA-192627;R-HSA-168880;R-HSA-168337;R-HSA-1176059;R-HSA-192925
R-HSA-8953897	Cellular responses to external stimuli	4	708	0.0487805	0.0752739	0.0752739	10	258	0.020315	9606	Homo sapiens	DCTN5;NUPL2;PRRC2B	R-HSA-3240787;R-HSA-5618080;R-HSA-3209109;R-HSA-3209096;R-HSA-3240777;R-HSA-5252041;R-HSA-3240765;R-HSA-3240783;R-HSA-3240766;R-HSA-3240782
R-HSA-9665686	Signaling by ERBB2 TMD/JMD mutants	1	35	0.00241146	0.0765831	0.0765831	2	13	0.00102362	9606	Homo sapiens	PLCG1	R-HSA-9665706;R-HSA-9665704
R-HSA-5654708	Downstream signaling of activated FGFR3	1	35	0.00241146	0.0765831	0.0765831	3	23	0.00181102	9606	Homo sapiens	PLCG1	R-HSA-5654148;R-HSA-5654224;R-HSA-5654222
R-HSA-9006335	Signaling by Erythropoietin	1	35	0.00241146	0.0765831	0.0765831	3	24	0.00188976	9606	Homo sapiens	PLCG1	R-HSA-9027373;R-HSA-9032478;R-HSA-9027425
R-HSA-1640170	Cell Cycle	4	715	0.0492628	0.0774387	0.0774387	74	435	0.034252	9606	Homo sapiens	DCTN5;MYC;NUPL2;PRRC2B	R-HSA-375302;R-HSA-1227670;R-HSA-8964492;R-HSA-1227671;R-HSA-8961934;R-HSA-8961678;R-HSA-8961920;R-HSA-8961665;R-HSA-1638803;R-HSA-8964482;R-HSA-8962050;R-HSA-2990880;R-HSA-2990882;R-HSA-9615901;R-HSA-8961671;R-HSA-8961688;R-HSA-8961946;R-HSA-2468287;R-HSA-8964498;R-HSA-8961961;R-HSA-8964525;R-HSA-9018017;R-HSA-8961952;R-HSA-8964513;R-HSA-8961699;R-HSA-8961982;R-HSA-9634219;R-HSA-8932400;R-HSA-89…
R-HSA-2424491	DAP12 signaling	1	36	0.00248036	0.0786854	0.0786854	8	17	0.00133858	9606	Homo sapiens	PLCG1	R-HSA-2424484;R-HSA-2424485;R-HSA-2424486;R-HSA-2424487;R-HSA-2424481;R-HSA-2396594;R-HSA-2424476;R-HSA-2396606
R-HSA-5654716	Downstream signaling of activated FGFR4	1	36	0.00248036	0.0786854	0.0786854	3	23	0.00181102	9606	Homo sapiens	PLCG1	R-HSA-5654151;R-HSA-5654163;R-HSA-5654169
R-HSA-5689880	Ub-specific processing proteases	2	206	0.0141932	0.0796419	0.0796419	2	40	0.00314961	9606	Homo sapiens	MYC;MAP3K7	R-HSA-5696534;R-HSA-5696914
R-HSA-186763	Downstream signal transduction	1	37	0.00254926	0.080783	0.080783	3	16	0.00125984	9606	Homo sapiens	PLCG1	R-HSA-1524182;R-HSA-1524186;R-HSA-186765
R-HSA-159418	Recycling of bile acids and salts	1	37	0.00254926	0.080783	0.080783	2	12	0.000944882	9606	Homo sapiens	CLIC5	R-HSA-194187;R-HSA-194153
R-HSA-5357905	Regulation of TNFR1 signaling	1	39	0.00268706	0.0849644	0.0849644	4	14	0.00110236	9606	Homo sapiens	XIAP	R-HSA-5693108;R-HSA-5357845;R-HSA-5357928;R-HSA-5693055
R-HSA-445989	TAK1 activates NFkB by phosphorylation and activation of IKKs complex	1	39	0.00268706	0.0849644	0.0849644	1	5	0.000393701	9606	Homo sapiens	MAP3K7	R-HSA-168184
R-HSA-1855204	Synthesis of IP3 and IP4 in the cytosol	1	39	0.00268706	0.0849644	0.0849644	1	12	0.000944882	9606	Homo sapiens	PLCG1	R-HSA-1855221
R-HSA-9609690	HCMV Early Events	2	215	0.0148133	0.0856796	0.0856796	2	12	0.000944882	9606	Homo sapiens	DCTN5;NUPL2	R-HSA-9614369;R-HSA-9614367
R-HSA-390522	Striated Muscle Contraction	1	40	0.00275596	0.0870482	0.0870482	4	4	0.000314961	9606	Homo sapiens	PRRC2B	R-HSA-390597;R-HSA-390598;R-HSA-390593;R-HSA-390595
R-HSA-168638	NOD1/2 Signaling Pathway	1	40	0.00275596	0.0870482	0.0870482	4	18	0.00141732	9606	Homo sapiens	MAP3K7	R-HSA-727819;R-HSA-688985;R-HSA-706479;R-HSA-168184
R-HSA-5637815	Signaling by Ligand-Responsive EGFR Variants in Cancer	1	40	0.00275596	0.0870482	0.0870482	3	23	0.00181102	9606	Homo sapiens	PLCG1	R-HSA-1247842;R-HSA-1247841;R-HSA-1247844
R-HSA-1236382	Constitutive Signaling by Ligand-Responsive EGFR Cancer Variants	1	40	0.00275596	0.0870482	0.0870482	3	23	0.00181102	9606	Homo sapiens	PLCG1	R-HSA-1247842;R-HSA-1247841;R-HSA-1247844
R-HSA-8853338	Signaling by FGFR3 point mutants in cancer	1	42	0.00289376	0.091202	0.091202	3	19	0.00149606	9606	Homo sapiens	PLCG1	R-HSA-5655247;R-HSA-5655244;R-HSA-5655243
R-HSA-5654696	Downstream signaling of activated FGFR2	1	42	0.00289376	0.091202	0.091202	3	23	0.00181102	9606	Homo sapiens	PLCG1	R-HSA-5654147;R-HSA-5654159;R-HSA-5654157
R-HSA-5654687	Downstream signaling of activated FGFR1	1	42	0.00289376	0.091202	0.091202	3	24	0.00188976	9606	Homo sapiens	PLCG1	R-HSA-5654167;R-HSA-5654165;R-HSA-5654149
R-HSA-5655332	Signaling by FGFR3 in disease	1	42	0.00289376	0.091202	0.091202	3	28	0.00220472	9606	Homo sapiens	PLCG1	R-HSA-5655247;R-HSA-5655244;R-HSA-5655243
R-HSA-2559585	Oncogene Induced Senescence	1	42	0.00289376	0.091202	0.091202	2	19	0.00149606	9606	Homo sapiens	PRRC2B	R-HSA-3209109;R-HSA-3209096
R-HSA-163560	Triglyceride catabolism	1	42	0.00289376	0.091202	0.091202	1	17	0.00133858	9606	Homo sapiens	CLIC5	R-HSA-5334794
R-HSA-69205	G1/S-Specific Transcription	1	43	0.00296266	0.093272	0.093272	28	28	0.00220472	9606	Homo sapiens	PRRC2B	R-HSA-8961678;R-HSA-8961934;R-HSA-8961920;R-HSA-8961665;R-HSA-8962050;R-HSA-8961671;R-HSA-8961863;R-HSA-8961991;R-HSA-8961688;R-HSA-8961946;R-HSA-8961874;R-HSA-8961619;R-HSA-8961620;R-HSA-8961961;R-HSA-8961632;R-HSA-8961888;R-HSA-8961952;R-HSA-8961699;R-HSA-8961636;R-HSA-8961895;R-HSA-8961915;R-HSA-8961982;R-HSA-8961840;R-HSA-8961651;R-HSA-8961907;R-HSA-8961972;R-HSA-8961846;R-HSA-8962039
R-HSA-432720	Lysosome Vesicle Biogenesis	1	43	0.00296266	0.093272	0.093272	1	8	0.000629921	9606	Homo sapiens	MAP3K7	R-HSA-5671702
R-HSA-8853659	RET signaling	1	43	0.00296266	0.093272	0.093272	1	24	0.00188976	9606	Homo sapiens	PLCG1	R-HSA-8853755
R-HSA-3769402	Deactivation of the beta-catenin transactivating complex	1	44	0.00303156	0.0953375	0.0953375	3	14	0.00110236	9606	Homo sapiens	XIAP	R-HSA-3322434;R-HSA-3322431;R-HSA-3322429
R-HSA-5663202	Diseases of signal transduction by growth factor receptors and second messengers	3	484	0.0333471	0.096553	0.096553	26	358	0.028189	9606	Homo sapiens	MYC;PLCG1	R-HSA-5655313;R-HSA-5654748;R-HSA-9665411;R-HSA-9665410;R-HSA-5655301;R-HSA-2220985;R-HSA-5655247;R-HSA-9665034;R-HSA-5655244;R-HSA-9665032;R-HSA-5655243;R-HSA-1839100;R-HSA-1839098;R-HSA-1839094;R-HSA-4396393;R-HSA-1247842;R-HSA-1247841;R-HSA-5637795;R-HSA-5637792;R-HSA-1247844;R-HSA-5655343;R-HSA-9665706;R-HSA-9665704;R-HSA-5655341;R-HSA-5637800;R-HSA-5655336
R-HSA-452723	Transcriptional regulation of pluripotent stem cells	1	45	0.00310045	0.0973983	0.0973983	4	35	0.00275591	9606	Homo sapiens	FOXP1	R-HSA-452838;R-HSA-1112609;R-HSA-480204;R-HSA-452392
R-HSA-1428517	The citric acid (TCA) cycle and respiratory electron transport	2	233	0.0160535	0.098157	0.098157	5	67	0.00527559	9606	Homo sapiens	ATP5S;LDHA	R-HSA-164834;R-HSA-164832;R-HSA-71849;R-HSA-164840;R-HSA-70510
R-HSA-8953750	Transcriptional Regulation by E2F6	1	46	0.00316935	0.0994547	0.0994547	20	33	0.00259843	9606	Homo sapiens	PRRC2B	R-HSA-8954056;R-HSA-9007561;R-HSA-9007625;R-HSA-9007496;R-HSA-9007631;R-HSA-8954082;R-HSA-9007522;R-HSA-9007591;R-HSA-9007640;R-HSA-9007514;R-HSA-9007546;R-HSA-9007647;R-HSA-8961982;R-HSA-9007615;R-HSA-9007582;R-HSA-9007646;R-HSA-8953556;R-HSA-9007605;R-HSA-9007220;R-HSA-9007606
R-HSA-9664565	Signaling by ERBB2 KD Mutants	1	46	0.00316935	0.0994547	0.0994547	2	17	0.00133858	9606	Homo sapiens	PLCG1	R-HSA-9665034;R-HSA-9665032
R-HSA-2454202	Fc epsilon receptor (FCERI) signaling	2	235	0.0161913	0.0995744	0.0995744	15	63	0.00496063	9606	Homo sapiens	PLCG1;MAP3K7	R-HSA-2730889;R-HSA-2730888;R-HSA-2730856;R-HSA-2730858;R-HSA-2730861;R-HSA-2730892;R-HSA-2730851;R-HSA-2730885;R-HSA-2730841;R-HSA-2730840;R-HSA-2730876;R-HSA-2730847;R-HSA-2730833;R-HSA-2396606;R-HSA-2730900
R-HSA-1643713	Signaling by EGFR in Cancer	1	47	0.00323825	0.101506	0.101506	6	42	0.00330709	9606	Homo sapiens	PLCG1	R-HSA-1247842;R-HSA-1247841;R-HSA-5637795;R-HSA-5637792;R-HSA-1247844;R-HSA-5637800
R-HSA-69231	Cyclin D associated events in G1	1	48	0.00330715	0.103554	0.103554	3	14	0.00110236	9606	Homo sapiens	PRRC2B	R-HSA-9018017;R-HSA-1226094;R-HSA-1226095
R-HSA-69236	G1 Phase	1	48	0.00330715	0.103554	0.103554	3	14	0.00110236	9606	Homo sapiens	PRRC2B	R-HSA-9018017;R-HSA-1226094;R-HSA-1226095
R-HSA-1227990	Signaling by ERBB2 in Cancer	1	48	0.00330715	0.103554	0.103554	6	62	0.00488189	9606	Homo sapiens	PLCG1	R-HSA-9665411;R-HSA-9665410;R-HSA-9665706;R-HSA-9665034;R-HSA-9665704;R-HSA-9665032
R-HSA-5654743	Signaling by FGFR4	1	51	0.00351385	0.109668	0.109668	3	41	0.00322835	9606	Homo sapiens	PLCG1	R-HSA-5654151;R-HSA-5654163;R-HSA-5654169
R-HSA-8864260	Transcriptional regulation by the AP-2 (TFAP2) family of transcription factors	1	52	0.00358275	0.111698	0.111698	3	44	0.00346457	9606	Homo sapiens	MYC	R-HSA-8865265;R-HSA-8865280;R-HSA-8865256
R-HSA-2172127	DAP12 interactions	1	53	0.00365165	0.113722	0.113722	8	33	0.00259843	9606	Homo sapiens	PLCG1	R-HSA-2424484;R-HSA-2424485;R-HSA-2424486;R-HSA-2424487;R-HSA-2424481;R-HSA-2396594;R-HSA-2424476;R-HSA-2396606
R-HSA-5654741	Signaling by FGFR3	1	53	0.00365165	0.113722	0.113722	3	43	0.00338583	9606	Homo sapiens	PLCG1	R-HSA-5654148;R-HSA-5654224;R-HSA-5654222
R-HSA-1489509	DAG and IP3 signaling	1	53	0.00365165	0.113722	0.113722	1	28	0.00220472	9606	Homo sapiens	PLCG1	R-HSA-167686
R-HSA-72203	Processing of Capped Intron-Containing Pre-mRNA	2	256	0.0176381	0.1148	0.1148	12	32	0.00251969	9606	Homo sapiens	DCTN5;NUPL2	R-HSA-77587;R-HSA-158481;R-HSA-159046;R-HSA-158484;R-HSA-75097;R-HSA-159050;R-HSA-75096;R-HSA-75098;R-HSA-158441;R-HSA-77594;R-HSA-158447;R-HSA-111439
R-HSA-162906	HIV Infection	2	262	0.0180515	0.119258	0.119258	5	158	0.0124409	9606	Homo sapiens	DCTN5;NUPL2	R-HSA-165043;R-HSA-180710;R-HSA-165047;R-HSA-180622;R-HSA-180732
R-HSA-70268	Pyruvate metabolism	1	57	0.00392724	0.121776	0.121776	2	15	0.0011811	9606	Homo sapiens	LDHA	R-HSA-71849;R-HSA-70510
R-HSA-5655302	Signaling by FGFR1 in disease	1	58	0.00399614	0.123779	0.123779	3	35	0.00275591	9606	Homo sapiens	PLCG1	R-HSA-1839100;R-HSA-1839098;R-HSA-1839094
R-HSA-9609646	HCMV Infection	2	270	0.0186027	0.12527	0.12527	4	31	0.00244094	9606	Homo sapiens	DCTN5;NUPL2	R-HSA-9614369;R-HSA-9636128;R-HSA-9614367;R-HSA-9629004
R-HSA-202433	Generation of second messenger molecules	1	59	0.00406504	0.125777	0.125777	7	17	0.00133858	9606	Homo sapiens	PLCG1	R-HSA-202354;R-HSA-202407;R-HSA-202212;R-HSA-202331;R-HSA-202248;R-HSA-213407;R-HSA-213406
R-HSA-373752	Netrin-1 signaling	1	59	0.00406504	0.125777	0.125777	2	37	0.00291339	9606	Homo sapiens	PLCG1	R-HSA-593690;R-HSA-622382
R-HSA-177929	Signaling by EGFR	1	61	0.00420284	0.12976	0.12976	3	49	0.00385827	9606	Homo sapiens	PLCG1	R-HSA-212706;R-HSA-212710;R-HSA-212713
R-HSA-3000171	Non-integrin membrane-ECM interactions	1	61	0.00420284	0.12976	0.12976	1	22	0.00173228	9606	Homo sapiens	PRRC2B	R-HSA-2465890
R-HSA-5654736	Signaling by FGFR1	1	62	0.00427174	0.131745	0.131745	3	48	0.00377953	9606	Homo sapiens	PLCG1	R-HSA-5654167;R-HSA-5654165;R-HSA-5654149
R-HSA-5619115	Disorders of transmembrane transporters	2	280	0.0192917	0.132888	0.132888	1	87	0.00685039	9606	Homo sapiens	DCTN5;NUPL2	R-HSA-5661474
R-HSA-6811436	COPI-independent Golgi-to-ER retrograde traffic	1	63	0.00434064	0.133725	0.133725	2	7	0.000551181	9606	Homo sapiens	DCTN5	R-HSA-8849350;R-HSA-8849353
R-HSA-212436	Generic Transcription Pathway	6	1553	0.107	0.135018	0.135018	33	824	0.0648819	9606	Homo sapiens	NR4A2;TGIF2;MYC;PPARA;PRRC2B	R-HSA-8954056;R-HSA-9007561;R-HSA-9007625;R-HSA-9007496;R-HSA-9007631;R-HSA-8865280;R-HSA-2186607;R-HSA-9007640;R-HSA-9007514;R-HSA-1484099;R-HSA-382096;R-HSA-9007647;R-HSA-9007582;R-HSA-9007646;R-HSA-6798268;R-HSA-8953556;R-HSA-4411357;R-HSA-4411367;R-HSA-376419;R-HSA-8954082;R-HSA-9007522;R-HSA-6798282;R-HSA-9007591;R-HSA-8865256;R-HSA-9007546;R-HSA-8865265;R-HSA-8961982;R-HSA-9007615;R-HSA-212…
R-HSA-5655253	Signaling by FGFR2 in disease	1	64	0.00440954	0.135701	0.135701	3	28	0.00220472	9606	Homo sapiens	PLCG1	R-HSA-5655301;R-HSA-5655343;R-HSA-5654748
R-HSA-6791312	TP53 Regulates Transcription of Cell Cycle Genes	1	65	0.00447843	0.137673	0.137673	2	42	0.00330709	9606	Homo sapiens	PRRC2B	R-HSA-6798268;R-HSA-6798282
R-HSA-5688426	Deubiquitination	2	288	0.0198429	0.139061	0.139061	2	77	0.00606299	9606	Homo sapiens	MYC;MAP3K7	R-HSA-5696534;R-HSA-5696914
R-HSA-8979227	Triglyceride metabolism	1	66	0.00454733	0.13964	0.13964	1	24	0.00188976	9606	Homo sapiens	CLIC5	R-HSA-5334794
R-HSA-450294	MAP kinase activation	1	69	0.00475403	0.145516	0.145516	2	32	0.00251969	9606	Homo sapiens	MAP3K7	R-HSA-450337;R-HSA-450346
R-HSA-5684996	MAPK1/MAPK3 signaling	2	297	0.020463	0.146081	0.146081	2	46	0.00362205	9606	Homo sapiens	IL6R	R-HSA-109857;R-HSA-109858
R-HSA-3371497	HSP90 chaperone cycle for steroid hormone receptors (SHR)	1	70	0.00482293	0.147466	0.147466	1	12	0.000944882	9606	Homo sapiens	DCTN5	R-HSA-5618080
R-HSA-2426168	Activation of gene expression by SREBF (SREBP)	1	70	0.00482293	0.147466	0.147466	3	42	0.00330709	9606	Homo sapiens	PPARA	R-HSA-1655848;R-HSA-1655850;R-HSA-1655826
R-HSA-1169091	Activation of NF-kappaB in B cells	1	72	0.00496073	0.151353	0.151353	2	10	0.000787402	9606	Homo sapiens	MAP3K7	R-HSA-1168641;R-HSA-1168637
R-HSA-8948751	Regulation of PTEN stability and activity	1	74	0.00509853	0.155222	0.155222	1	13	0.00102362	9606	Homo sapiens	XIAP	R-HSA-6807134
R-HSA-448424	Interleukin-17 signaling	1	77	0.00530522	0.160995	0.160995	2	35	0.00275591	9606	Homo sapiens	MAP3K7	R-HSA-450337;R-HSA-450346
R-HSA-1227986	Signaling by ERBB2	1	78	0.00537412	0.16291	0.16291	2	46	0.00362205	9606	Homo sapiens	PLCG1	R-HSA-1251922;R-HSA-1251944
R-HSA-1660661	Sphingolipid de novo biosynthesis	1	79	0.00544302	0.164822	0.164822	1	30	0.0023622	9606	Homo sapiens	BCL2	R-HSA-428123
R-HSA-8957322	Metabolism of steroids	2	322	0.0221855	0.165959	0.165959	5	235	0.0185039	9606	Homo sapiens	CLIC5;PPARA	R-HSA-1655848;R-HSA-1655850;R-HSA-194187;R-HSA-194153;R-HSA-1655826
R-HSA-199992	trans-Golgi Network Vesicle Budding	1	80	0.00551192	0.166729	0.166729	1	19	0.00149606	9606	Homo sapiens	MAP3K7	R-HSA-5671702
R-HSA-9024446	NR1H2 and NR1H3-mediated signaling	1	85	0.00585641	0.176202	0.176202	1	60	0.00472441	9606	Homo sapiens	CLIC5	R-HSA-9607342
R-HSA-1852241	Organelle biogenesis and maintenance	2	335	0.0230812	0.176487	0.176487	2	86	0.00677165	9606	Homo sapiens	ATP5S;PPARA	R-HSA-8949580;R-HSA-1592238
R-HSA-186797	Signaling by PDGF	1	86	0.00592531	0.178084	0.178084	3	31	0.00244094	9606	Homo sapiens	PLCG1	R-HSA-1524182;R-HSA-1524186;R-HSA-186765
R-HSA-1655829	Regulation of cholesterol biosynthesis by SREBP (SREBF)	1	86	0.00592531	0.178084	0.178084	3	52	0.00409449	9606	Homo sapiens	PPARA	R-HSA-1655848;R-HSA-1655850;R-HSA-1655826
R-HSA-2151201	Transcriptional activation of mitochondrial biogenesis	1	87	0.00599421	0.179962	0.179962	1	32	0.00251969	9606	Homo sapiens	PPARA	R-HSA-1592238
R-HSA-73857	RNA Polymerase II Transcription	6	1692	0.116577	0.180235	0.180235	33	885	0.069685	9606	Homo sapiens	NR4A2;TGIF2;MYC;PPARA;PRRC2B	R-HSA-8954056;R-HSA-9007561;R-HSA-9007625;R-HSA-9007496;R-HSA-9007631;R-HSA-8865280;R-HSA-2186607;R-HSA-9007640;R-HSA-9007514;R-HSA-1484099;R-HSA-382096;R-HSA-9007647;R-HSA-9007582;R-HSA-9007646;R-HSA-6798268;R-HSA-8953556;R-HSA-4411357;R-HSA-4411367;R-HSA-376419;R-HSA-8954082;R-HSA-9007522;R-HSA-6798282;R-HSA-9007591;R-HSA-8865256;R-HSA-9007546;R-HSA-8865265;R-HSA-8961982;R-HSA-9007615;R-HSA-212…
R-HSA-2995410	Nuclear Envelope (NE) Reassembly	1	88	0.00606311	0.181835	0.181835	6	24	0.00188976	9606	Homo sapiens	DCTN5	R-HSA-9615937;R-HSA-9634219;R-HSA-9618378;R-HSA-9634169;R-HSA-9615945;R-HSA-9615901
R-HSA-5654738	Signaling by FGFR2	1	88	0.00606311	0.181835	0.181835	3	46	0.00362205	9606	Homo sapiens	PLCG1	R-HSA-5654147;R-HSA-5654159;R-HSA-5654157
R-HSA-1912408	Pre-NOTCH Transcription and Translation	1	89	0.00613201	0.183705	0.183705	2	28	0.00220472	9606	Homo sapiens	PRRC2B	R-HSA-4395231;R-HSA-1912416
R-HSA-1483249	Inositol phosphate metabolism	1	90	0.00620091	0.18557	0.18557	1	71	0.00559055	9606	Homo sapiens	PLCG1	R-HSA-1855221
R-HSA-1168372	Downstream signaling events of B Cell Receptor (BCR)	1	93	0.00640761	0.191142	0.191142	2	14	0.00110236	9606	Homo sapiens	MAP3K7	R-HSA-1168641;R-HSA-1168637
R-HSA-141444	Amplification of signal from unattached kinetochores via a MAD2 inhibitory signal	1	94	0.00647651	0.19299	0.19299	4	4	0.000314961	9606	Homo sapiens	DCTN5	R-HSA-141409;R-HSA-141431;R-HSA-141422;R-HSA-141439
R-HSA-141424	Amplification of signal from the kinetochores	1	94	0.00647651	0.19299	0.19299	4	4	0.000314961	9606	Homo sapiens	DCTN5	R-HSA-141409;R-HSA-141431;R-HSA-141422;R-HSA-141439
R-HSA-1226099	Signaling by FGFR in disease	1	94	0.00647651	0.19299	0.19299	12	106	0.00834646	9606	Homo sapiens	PLCG1	R-HSA-1839100;R-HSA-5655301;R-HSA-1839098;R-HSA-5655313;R-HSA-5655247;R-HSA-5655343;R-HSA-5654748;R-HSA-1839094;R-HSA-5655244;R-HSA-5655341;R-HSA-5655243;R-HSA-5655336
R-HSA-975871	MyD88 cascade initiated on plasma membrane	1	94	0.00647651	0.19299	0.19299	5	58	0.00456693	9606	Homo sapiens	MAP3K7	R-HSA-936991;R-HSA-450337;R-HSA-168184;R-HSA-450346;R-HSA-936960
R-HSA-168142	Toll Like Receptor 10 (TLR10) Cascade	1	94	0.00647651	0.19299	0.19299	5	59	0.00464567	9606	Homo sapiens	MAP3K7	R-HSA-936991;R-HSA-450337;R-HSA-168184;R-HSA-450346;R-HSA-936960
R-HSA-168176	Toll Like Receptor 5 (TLR5) Cascade	1	94	0.00647651	0.19299	0.19299	5	59	0.00464567	9606	Homo sapiens	MAP3K7	R-HSA-936991;R-HSA-450337;R-HSA-168184;R-HSA-450346;R-HSA-936960
R-HSA-9006925	Intracellular signaling by second messengers	2	363	0.0250103	0.199516	0.199516	3	114	0.00897638	9606	Homo sapiens	XIAP;PLCG1	R-HSA-167686;R-HSA-6807106;R-HSA-6807134
R-HSA-71406	Pyruvate metabolism and Citric Acid (TCA) cycle	1	98	0.0067521	0.200345	0.200345	2	36	0.00283465	9606	Homo sapiens	LDHA	R-HSA-71849;R-HSA-70510
R-HSA-975138	TRAF6 mediated induction of NFkB and MAP kinases upon TLR7/8 or 9 activation	1	102	0.0070277	0.207635	0.207635	5	48	0.00377953	9606	Homo sapiens	MAP3K7	R-HSA-975103;R-HSA-450337;R-HSA-975097;R-HSA-168184;R-HSA-450346
R-HSA-168164	Toll Like Receptor 3 (TLR3) Cascade	1	102	0.0070277	0.207635	0.207635	6	61	0.00480315	9606	Homo sapiens	MAP3K7	R-HSA-847070;R-HSA-450337;R-HSA-177690;R-HSA-168184;R-HSA-450346;R-HSA-177692
R-HSA-975155	MyD88 dependent cascade initiated on endosome	1	103	0.0070966	0.209447	0.209447	5	63	0.00496063	9606	Homo sapiens	MAP3K7	R-HSA-975103;R-HSA-450337;R-HSA-975097;R-HSA-168184;R-HSA-450346
R-HSA-168181	Toll Like Receptor 7/8 (TLR7/8) Cascade	1	103	0.0070966	0.209447	0.209447	5	64	0.00503937	9606	Homo sapiens	MAP3K7	R-HSA-975103;R-HSA-450337;R-HSA-975097;R-HSA-168184;R-HSA-450346
R-HSA-6807878	COPI-mediated anterograde transport	1	107	0.00737219	0.216656	0.216656	2	12	0.000944882	9606	Homo sapiens	DCTN5	R-HSA-6809006;R-HSA-6809003
R-HSA-937061	TRIF(TICAM1)-mediated TLR4 signaling	1	107	0.00737219	0.216656	0.216656	6	58	0.00456693	9606	Homo sapiens	MAP3K7	R-HSA-450337;R-HSA-936951;R-HSA-168184;R-HSA-450346;R-HSA-937075;R-HSA-936947
R-HSA-166166	MyD88-independent TLR4 cascade	1	107	0.00737219	0.216656	0.216656	6	60	0.00472441	9606	Homo sapiens	MAP3K7	R-HSA-450337;R-HSA-936951;R-HSA-168184;R-HSA-450346;R-HSA-937075;R-HSA-936947
R-HSA-190236	Signaling by FGFR	1	107	0.00737219	0.216656	0.216656	12	142	0.0111811	9606	Homo sapiens	PLCG1	R-HSA-5654151;R-HSA-5654167;R-HSA-5654148;R-HSA-5654165;R-HSA-5654149;R-HSA-5654147;R-HSA-5654163;R-HSA-5654224;R-HSA-5654222;R-HSA-5654159;R-HSA-5654157;R-HSA-5654169
R-HSA-168138	Toll Like Receptor 9 (TLR9) Cascade	1	107	0.00737219	0.216656	0.216656	5	67	0.00527559	9606	Homo sapiens	MAP3K7	R-HSA-975103;R-HSA-450337;R-HSA-975097;R-HSA-168184;R-HSA-450346
R-HSA-381340	Transcriptional regulation of white adipocyte differentiation	1	108	0.00744109	0.218448	0.218448	2	18	0.00141732	9606	Homo sapiens	PPARA	R-HSA-560473;R-HSA-560517
R-HSA-9020702	Interleukin-1 signaling	1	109	0.00750999	0.220237	0.220237	4	46	0.00362205	9606	Homo sapiens	MAP3K7	R-HSA-727819;R-HSA-446870;R-HSA-168184;R-HSA-450187
R-HSA-69618	Mitotic Spindle Checkpoint	1	110	0.00757889	0.222021	0.222021	4	7	0.000551181	9606	Homo sapiens	DCTN5	R-HSA-141409;R-HSA-141431;R-HSA-141422;R-HSA-141439
R-HSA-166058	MyD88:MAL(TIRAP) cascade initiated on plasma membrane	1	111	0.00764779	0.223802	0.223802	5	64	0.00503937	9606	Homo sapiens	MAP3K7	R-HSA-936991;R-HSA-450337;R-HSA-168184;R-HSA-450346;R-HSA-936960
R-HSA-168188	Toll Like Receptor TLR6:TLR2 Cascade	1	111	0.00764779	0.223802	0.223802	5	66	0.00519685	9606	Homo sapiens	MAP3K7	R-HSA-936991;R-HSA-450337;R-HSA-168184;R-HSA-450346;R-HSA-936960
R-HSA-1912422	Pre-NOTCH Expression and Processing	1	113	0.00778559	0.22735	0.22735	2	38	0.00299213	9606	Homo sapiens	PRRC2B	R-HSA-4395231;R-HSA-1912416
R-HSA-2559580	Oxidative Stress Induced Senescence	1	114	0.00785449	0.229119	0.229119	6	40	0.00314961	9606	Homo sapiens	PRRC2B	R-HSA-3240787;R-HSA-3240777;R-HSA-3240765;R-HSA-3240783;R-HSA-3240766;R-HSA-3240782
R-HSA-168179	Toll Like Receptor TLR1:TLR2 Cascade	1	114	0.00785449	0.229119	0.229119	5	66	0.00519685	9606	Homo sapiens	MAP3K7	R-HSA-936991;R-HSA-450337;R-HSA-168184;R-HSA-450346;R-HSA-936960
R-HSA-181438	Toll Like Receptor 2 (TLR2) Cascade	1	114	0.00785449	0.229119	0.229119	5	68	0.00535433	9606	Homo sapiens	MAP3K7	R-HSA-936991;R-HSA-450337;R-HSA-168184;R-HSA-450346;R-HSA-936960
R-HSA-5607764	CLEC7A (Dectin-1) signaling	1	120	0.00826788	0.239648	0.239648	4	45	0.00354331	9606	Homo sapiens	MAP3K7	R-HSA-5607732;R-HSA-5607757;R-HSA-5607759;R-HSA-5607742
R-HSA-9648025	EML4 and NUDC in mitotic spindle formation	1	121	0.00833678	0.24139	0.24139	1	5	0.000393701	9606	Homo sapiens	DCTN5	R-HSA-9648114
R-HSA-194068	Bile acid and bile salt metabolism	1	121	0.00833678	0.24139	0.24139	2	94	0.00740157	9606	Homo sapiens	CLIC5	R-HSA-194187;R-HSA-194153
R-HSA-68886	M Phase	2	415	0.0285931	0.243163	0.243163	16	91	0.00716535	9606	Homo sapiens	DCTN5;NUPL2	R-HSA-9648114;R-HSA-375302;R-HSA-2467809;R-HSA-2467811;R-HSA-1638803;R-HSA-9634169;R-HSA-2990880;R-HSA-2990882;R-HSA-9615901;R-HSA-2484822;R-HSA-9615937;R-HSA-9634219;R-HSA-9618378;R-HSA-2468287;R-HSA-9615945;R-HSA-1638821
R-HSA-2871796	FCERI mediated MAPK activation	1	124	0.00854348	0.24659	0.24659	7	20	0.0015748	9606	Homo sapiens	PLCG1	R-HSA-2730889;R-HSA-2730841;R-HSA-2730856;R-HSA-2730840;R-HSA-2730892;R-HSA-2730851;R-HSA-2396606
R-HSA-202424	Downstream TCR signaling	1	124	0.00854348	0.24659	0.24659	2	24	0.00188976	9606	Homo sapiens	MAP3K7	R-HSA-202500;R-HSA-202510
R-HSA-4420097	VEGFA-VEGFR2 Pathway	1	126	0.00868127	0.250038	0.250038	4	77	0.00606299	9606	Homo sapiens	PLCG1	R-HSA-167686;R-HSA-4420202;R-HSA-4420121;R-HSA-4420153
R-HSA-2871809	FCERI mediated Ca+2 mobilization	1	129	0.00888797	0.255181	0.255181	5	11	0.000866142	9606	Homo sapiens	PLCG1	R-HSA-2730888;R-HSA-2730858;R-HSA-2730847;R-HSA-2730833;R-HSA-2730885
R-HSA-2029485	Role of phospholipids in phagocytosis	1	129	0.00888797	0.255181	0.255181	4	12	0.000944882	9606	Homo sapiens	PLCG1	R-HSA-167686;R-HSA-2029272;R-HSA-2029270;R-HSA-2029268
R-HSA-8953854	Metabolism of RNA	3	782	0.053879	0.261755	0.261755	16	187	0.0147244	9606	Homo sapiens	DCTN5;MYC;NUPL2	R-HSA-159046;R-HSA-159050;R-HSA-158441;R-HSA-158447;R-HSA-111439;R-HSA-428296;R-HSA-77587;R-HSA-191825;R-HSA-158481;R-HSA-191830;R-HSA-158484;R-HSA-75097;R-HSA-75096;R-HSA-75098;R-HSA-77594;R-HSA-6783483
R-HSA-2500257	Resolution of Sister Chromatid Cohesion	1	134	0.00923247	0.263677	0.263677	4	8	0.000629921	9606	Homo sapiens	DCTN5	R-HSA-2484822;R-HSA-1638803;R-HSA-2468287;R-HSA-1638821
R-HSA-194138	Signaling by VEGF	1	137	0.00943916	0.268729	0.268729	4	84	0.00661417	9606	Homo sapiens	PLCG1	R-HSA-167686;R-HSA-4420202;R-HSA-4420121;R-HSA-4420153
R-HSA-9664323	FCGR3A-mediated IL10 synthesis	1	141	0.00971476	0.275414	0.275414	4	20	0.0015748	9606	Homo sapiens	PLCG1	R-HSA-202407;R-HSA-9664278;R-HSA-9664271;R-HSA-9664270
R-HSA-71387	Metabolism of carbohydrates	2	456	0.0314179	0.277961	0.277961	1	243	0.0191339	9606	Homo sapiens	DCTN5;NUPL2	R-HSA-170796
R-HSA-187037	Signaling by NTRK1 (TRKA)	1	143	0.00985256	0.278734	0.278734	3	101	0.00795276	9606	Homo sapiens	PLCG1	R-HSA-167683;R-HSA-167684;R-HSA-167674
R-HSA-166016	Toll Like Receptor 4 (TLR4) Cascade	1	144	0.00992146	0.280388	0.280388	8	95	0.00748031	9606	Homo sapiens	MAP3K7	R-HSA-936991;R-HSA-450337;R-HSA-936951;R-HSA-168184;R-HSA-450346;R-HSA-937075;R-HSA-936947;R-HSA-936960
R-HSA-392499	Metabolism of proteins	7	2354	0.162188	0.281207	0.281207	18	891	0.0701575	9606	Homo sapiens	NR4A2;DCTN5;MYC;NUPL2;PPARA;MAP3K7	R-HSA-5696534;R-HSA-5228525;R-HSA-3000399;R-HSA-5228523;R-HSA-4551649;R-HSA-5696914;R-HSA-4615872;R-HSA-6809006;R-HSA-6809003;R-HSA-4341070;R-HSA-4755526;R-HSA-3000348;R-HSA-5228508;R-HSA-4615987;R-HSA-3000411;R-HSA-4570493;R-HSA-4551679;R-HSA-4655355
R-HSA-8856688	Golgi-to-ER retrograde transport	1	148	0.0101971	0.286969	0.286969	2	18	0.00141732	9606	Homo sapiens	DCTN5	R-HSA-8849350;R-HSA-8849353
R-HSA-2132295	MHC class II antigen presentation	1	148	0.0101971	0.286969	0.286969	1	26	0.00204724	9606	Homo sapiens	DCTN5	R-HSA-2213248
R-HSA-5663220	RHO GTPases Activate Formins	1	149	0.010266	0.288605	0.288605	3	27	0.00212598	9606	Homo sapiens	DCTN5	R-HSA-5666160;R-HSA-5666129;R-HSA-5666169
R-HSA-163200	Respiratory electron transport, ATP synthesis by chemiosmotic coupling, and heat production by uncoupling proteins.	1	150	0.0103348	0.290237	0.290237	3	31	0.00244094	9606	Homo sapiens	ATP5S	R-HSA-164834;R-HSA-164832;R-HSA-164840
R-HSA-428157	Sphingolipid metabolism	1	157	0.0108171	0.301563	0.301563	1	62	0.00488189	9606	Homo sapiens	BCL2	R-HSA-428123
R-HSA-446652	Interleukin-1 family signaling	1	163	0.0112305	0.311131	0.311131	4	79	0.00622047	9606	Homo sapiens	MAP3K7	R-HSA-727819;R-HSA-446870;R-HSA-168184;R-HSA-450187
R-HSA-199977	ER to Golgi Anterograde Transport	1	164	0.0112994	0.312713	0.312713	2	39	0.00307087	9606	Homo sapiens	DCTN5	R-HSA-6809006;R-HSA-6809003
R-HSA-166520	Signaling by NTRKs	1	166	0.0114372	0.315867	0.315867	9	163	0.0128346	9606	Homo sapiens	PLCG1	R-HSA-167683;R-HSA-9034796;R-HSA-167684;R-HSA-9026894;R-HSA-9034814;R-HSA-167674;R-HSA-9026579;R-HSA-9026531;R-HSA-9034855
R-HSA-6807070	PTEN Regulation	1	171	0.0117817	0.323691	0.323691	2	56	0.00440945	9606	Homo sapiens	XIAP	R-HSA-6807106;R-HSA-6807134
R-HSA-2871837	FCERI mediated NF-kB activation	1	175	0.0120573	0.329888	0.329888	3	19	0.00149606	9606	Homo sapiens	MAP3K7	R-HSA-2730861;R-HSA-2730876;R-HSA-2730900
R-HSA-168898	Toll-like Receptor Cascades	1	184	0.0126774	0.343629	0.343629	13	182	0.0143307	9606	Homo sapiens	MAP3K7	R-HSA-450337;R-HSA-450346;R-HSA-936960;R-HSA-975103;R-HSA-936991;R-HSA-847070;R-HSA-975097;R-HSA-177690;R-HSA-936951;R-HSA-168184;R-HSA-937075;R-HSA-936947;R-HSA-177692
R-HSA-983705	Signaling by the B Cell Receptor (BCR)	1	191	0.0131597	0.354127	0.354127	2	43	0.00338583	9606	Homo sapiens	MAP3K7	R-HSA-1168641;R-HSA-1168637
R-HSA-2029480	Fcgamma receptor (FCGR) dependent phagocytosis	1	193	0.0132975	0.357097	0.357097	4	42	0.00330709	9606	Homo sapiens	PLCG1	R-HSA-167686;R-HSA-2029272;R-HSA-2029270;R-HSA-2029268
R-HSA-2467813	Separation of Sister Chromatids	1	194	0.0133664	0.358577	0.358577	2	8	0.000629921	9606	Homo sapiens	DCTN5	R-HSA-2467809;R-HSA-2467811
R-HSA-2559583	Cellular Senescence	1	199	0.0137109	0.365926	0.365926	8	90	0.00708661	9606	Homo sapiens	PRRC2B	R-HSA-3240787;R-HSA-3209109;R-HSA-3209096;R-HSA-3240777;R-HSA-3240765;R-HSA-3240783;R-HSA-3240766;R-HSA-3240782
R-HSA-5621481	C-type lectin receptors (CLRs)	1	203	0.0139865	0.371747	0.371747	4	68	0.00535433	9606	Homo sapiens	MAP3K7	R-HSA-5607732;R-HSA-5607757;R-HSA-5607759;R-HSA-5607742
R-HSA-68877	Mitotic Prometaphase	1	211	0.0145377	0.383234	0.383234	6	20	0.0015748	9606	Homo sapiens	DCTN5	R-HSA-9648114;R-HSA-2484822;R-HSA-375302;R-HSA-1638803;R-HSA-2468287;R-HSA-1638821
R-HSA-6811442	Intra-Golgi and retrograde Golgi-to-ER traffic	1	218	0.01502	0.393117	0.393117	2	48	0.00377953	9606	Homo sapiens	DCTN5	R-HSA-8849350;R-HSA-8849353
R-HSA-948021	Transport to the Golgi and subsequent modification	1	219	0.0150889	0.394516	0.394516	2	60	0.00472441	9606	Homo sapiens	DCTN5	R-HSA-6809006;R-HSA-6809003
R-HSA-1280218	Adaptive Immune System	3	999	0.0688301	0.398881	0.398881	12	261	0.0205512	9606	Homo sapiens	DCTN5;PLCG1;MAP3K7	R-HSA-1168641;R-HSA-2213248;R-HSA-202354;R-HSA-202407;R-HSA-202500;R-HSA-202212;R-HSA-202331;R-HSA-202248;R-HSA-1168637;R-HSA-213407;R-HSA-202510;R-HSA-213406
R-HSA-556833	Metabolism of lipids	4	1445	0.099559	0.419655	0.419655	48	943	0.074252	9606	Homo sapiens	CLIC5;BCL2;PPARA	R-HSA-194187;R-HSA-400143;R-HSA-400204;R-HSA-1655826;R-HSA-1989778;R-HSA-1989779;R-HSA-560517;R-HSA-1989776;R-HSA-1989777;R-HSA-1989774;R-HSA-560473;R-HSA-1989775;R-HSA-1989772;R-HSA-1989773;R-HSA-1989770;R-HSA-1368065;R-HSA-1989771;R-HSA-1989768;R-HSA-1989767;R-HSA-1989764;R-HSA-5334794;R-HSA-1989765;R-HSA-1989762;R-HSA-428123;R-HSA-1989760;R-HSA-1989761;R-HSA-1989758;R-HSA-1989759;R-HSA-879724;…
R-HSA-68882	Mitotic Anaphase	1	248	0.017087	0.433763	0.433763	8	32	0.00251969	9606	Homo sapiens	DCTN5	R-HSA-9615937;R-HSA-2467809;R-HSA-2467811;R-HSA-9634219;R-HSA-9618378;R-HSA-9634169;R-HSA-9615945;R-HSA-9615901
R-HSA-2555396	Mitotic Metaphase and Anaphase	1	249	0.0171558	0.435071	0.435071	8	33	0.00259843	9606	Homo sapiens	DCTN5	R-HSA-9615937;R-HSA-2467809;R-HSA-2467811;R-HSA-9634219;R-HSA-9618378;R-HSA-9634169;R-HSA-9615945;R-HSA-9615901
R-HSA-397014	Muscle contraction	1	254	0.0175003	0.441569	0.441569	4	41	0.00322835	9606	Homo sapiens	PRRC2B	R-HSA-390597;R-HSA-390598;R-HSA-390593;R-HSA-390595
R-HSA-202733	Cell surface interactions at the vascular wall	1	257	0.017707	0.445433	0.445433	1	64	0.00503937	9606	Homo sapiens	PLCG1	R-HSA-210283
R-HSA-199991	Membrane Trafficking	2	665	0.0458178	0.450175	0.450175	5	218	0.0171654	9606	Homo sapiens	DCTN5;MAP3K7	R-HSA-5671702;R-HSA-8849350;R-HSA-6809006;R-HSA-6809003;R-HSA-8849353
R-HSA-1430728	Metabolism	9	3650	0.251481	0.45462	0.45462	55	2241	0.176457	9606	Homo sapiens	ATP5S;CLIC5;DCTN5;LDHA;BCL2;PLCG1;PPARA;NUPL2	R-HSA-194187;R-HSA-400143;R-HSA-1655826;R-HSA-1989778;R-HSA-1989779;R-HSA-560517;R-HSA-1989776;R-HSA-1989777;R-HSA-1989774;R-HSA-1989775;R-HSA-1989772;R-HSA-1989773;R-HSA-1989770;R-HSA-1368065;R-HSA-1989771;R-HSA-1989768;R-HSA-1989767;R-HSA-1989764;R-HSA-1989765;R-HSA-1989762;R-HSA-1989760;R-HSA-1989761;R-HSA-71849;R-HSA-170796;R-HSA-400183;R-HSA-1655848;R-HSA-1655850;R-HSA-1592238;R-HSA-400204;R…
R-HSA-69620	Cell Cycle Checkpoints	1	279	0.0192228	0.472987	0.472987	4	56	0.00440945	9606	Homo sapiens	DCTN5	R-HSA-141409;R-HSA-141431;R-HSA-141422;R-HSA-141439
R-HSA-9662851	Anti-inflammatory response favouring Leishmania parasite infection	1	297	0.020463	0.494539	0.494539	4	40	0.00314961	9606	Homo sapiens	PLCG1	R-HSA-202407;R-HSA-9664278;R-HSA-9664271;R-HSA-9664270
R-HSA-9664433	Leishmania parasite growth and survival	1	297	0.020463	0.494539	0.494539	4	40	0.00314961	9606	Homo sapiens	PLCG1	R-HSA-202407;R-HSA-9664278;R-HSA-9664271;R-HSA-9664270
R-HSA-5663205	Infectious disease	3	1174	0.0808874	0.505793	0.505793	18	494	0.0388976	9606	Homo sapiens	DCTN5;PLCG1;NUPL2	R-HSA-180710;R-HSA-202407;R-HSA-9664278;R-HSA-1176059;R-HSA-180622;R-HSA-9614367;R-HSA-192627;R-HSA-165043;R-HSA-168880;R-HSA-9614369;R-HSA-168337;R-HSA-9636128;R-HSA-165047;R-HSA-9664271;R-HSA-9664270;R-HSA-180732;R-HSA-9629004;R-HSA-192925
R-HSA-1257604	PIP3 activates AKT signaling	1	316	0.0217721	0.516361	0.516361	2	86	0.00677165	9606	Homo sapiens	XIAP	R-HSA-6807106;R-HSA-6807134
R-HSA-195258	RHO GTPase Effectors	1	326	0.0224611	0.527476	0.527476	3	112	0.0088189	9606	Homo sapiens	DCTN5	R-HSA-5666160;R-HSA-5666129;R-HSA-5666169
R-HSA-1474244	Extracellular matrix organization	1	329	0.0226678	0.530762	0.530762	1	318	0.0250394	9606	Homo sapiens	PRRC2B	R-HSA-2465890
R-HSA-1643685	Disease	5	2171	0.14958	0.561812	0.561812	45	1216	0.095748	9606	Homo sapiens	DCTN5;MYC;PLCG1;NUPL2	R-HSA-9664278;R-HSA-5655313;R-HSA-5654748;R-HSA-180622;R-HSA-9614367;R-HSA-9665411;R-HSA-9665410;R-HSA-168337;R-HSA-5655301;R-HSA-2220985;R-HSA-5655247;R-HSA-9665034;R-HSA-5655244;R-HSA-9665032;R-HSA-9664271;R-HSA-5655243;R-HSA-9664270;R-HSA-9629004;R-HSA-192925;R-HSA-1839100;R-HSA-180710;R-HSA-202407;R-HSA-1839098;R-HSA-1176059;R-HSA-1839094;R-HSA-4396393;R-HSA-192627;R-HSA-165043;R-HSA-1247842;…
R-HSA-5653656	Vesicle-mediated transport	2	824	0.0567728	0.566022	0.566022	5	251	0.0197638	9606	Homo sapiens	DCTN5;MAP3K7	R-HSA-5671702;R-HSA-8849350;R-HSA-6809006;R-HSA-6809003;R-HSA-8849353
R-HSA-168249	Innate Immune System	3	1329	0.0915668	0.592596	0.592596	49	697	0.0548819	9606	Homo sapiens	BCL2;PLCG1;MAP3K7	R-HSA-727819;R-HSA-2424484;R-HSA-2424485;R-HSA-2424486;R-HSA-2424487;R-HSA-167686;R-HSA-2424481;R-HSA-936960;R-HSA-9645442;R-HSA-936991;R-HSA-2396594;R-HSA-5607757;R-HSA-177690;R-HSA-5607759;R-HSA-2396606;R-HSA-177692;R-HSA-2730889;R-HSA-2730888;R-HSA-706479;R-HSA-2730892;R-HSA-450337;R-HSA-450346;R-HSA-2730885;R-HSA-2424476;R-HSA-2730900;R-HSA-2730856;R-HSA-2730858;R-HSA-2730861;R-HSA-2029272;R-…
R-HSA-9658195	Leishmania infection	1	403	0.0277663	0.60515	0.60515	4	95	0.00748031	9606	Homo sapiens	PLCG1	R-HSA-202407;R-HSA-9664278;R-HSA-9664271;R-HSA-9664270
R-HSA-446203	Asparagine N-linked glycosylation	1	421	0.0290065	0.621436	0.621436	2	144	0.0113386	9606	Homo sapiens	DCTN5	R-HSA-6809006;R-HSA-6809003
R-HSA-194315	Signaling by Rho GTPases	1	457	0.0314868	0.652078	0.652078	3	117	0.0092126	9606	Homo sapiens	DCTN5	R-HSA-5666160;R-HSA-5666129;R-HSA-5666169
R-HSA-3700989	Transcriptional Regulation by TP53	1	486	0.0334849	0.674999	0.674999	2	259	0.0203937	9606	Homo sapiens	PRRC2B	R-HSA-6798268;R-HSA-6798282
R-HSA-422475	Axon guidance	1	584	0.040237	0.742123	0.742123	3	297	0.0233858	9606	Homo sapiens	PLCG1	R-HSA-593690;R-HSA-622382;R-HSA-8853755
R-HSA-9675108	Nervous system development	1	620	0.0427174	0.76323	0.76323	3	323	0.0254331	9606	Homo sapiens	PLCG1	R-HSA-593690;R-HSA-622382;R-HSA-8853755
R-HSA-9006934	Signaling by Receptor Tyrosine Kinases	1	622	0.0428552	0.764353	0.764353	33	698	0.0549606	9606	Homo sapiens	PLCG1	R-HSA-1524182;R-HSA-1251922;R-HSA-167683;R-HSA-5654167;R-HSA-5654165;R-HSA-167686;R-HSA-5654163;R-HSA-167684;R-HSA-5654224;R-HSA-9026894;R-HSA-1524186;R-HSA-5654169;R-HSA-186765;R-HSA-5654151;R-HSA-5654148;R-HSA-5654149;R-HSA-5654147;R-HSA-5654222;R-HSA-5654159;R-HSA-9026579;R-HSA-4420121;R-HSA-5654157;R-HSA-212706;R-HSA-212710;R-HSA-9034796;R-HSA-4420202;R-HSA-212713;R-HSA-9026531;R-HSA-9034855;…
R-HSA-109582	Hemostasis	1	824	0.0567728	0.854675	0.854675	1	328	0.0258268	9606	Homo sapiens	PLCG1	R-HSA-210283
