# Supplementary material for: Insights into the identification of a molecular signature for amyotrophic lateral sclerosis exploiting integrated microRNA profiling of iPSC-derived motor neurons and exosomes
Source: Cell Mol Life Sci. 2022 Mar 14;79(3):189. doi: 10.1007/s00018-022-04217-1 (PMC8921154; doi:10.1007/s00018-022-04217-1)
Supplement: Supplementary file 4 — Supplementary file4 Table S3: Pathway analysis results derived from Reactome analysis on the 15 target genes of ex-miR-625-3p. The table shows all the identified pathways, sorted by P-value. 10 out of 15 genes were found in Reactome and 148 pathways were hit by at least one of them. FKTN, INIP, PAPD5, PEG10 and VEZT genes were not found or mapped to any entity in Reactome. (XLSX 37 KB) [file 18_2022_4217_MOESM4_ESM.xlsx]

## Sheet: Foglio1
Pathway identifier	Pathway name	#Entities found	#Entities total	Entities ratio	Entities pValue	Entities FDR	#Reactions found	#Reactions total	Reactions ratio	Species identifier	Species name	Submitted entities found	Found reaction identifiers
R-HSA-6803204	TP53 Regulates Transcription of Genes Involved in Cytochrome C Release	2	33	0.00227367	0.000955802	0.110835	4	25	0.0019685	9606	Homo sapiens	TRIAP1	R-HSA-6801250;R-HSA-6801213;R-HSA-6801242;R-HSA-6801209
R-HSA-3700989	Transcriptional Regulation by TP53	4	486	0.0334849	0.00396005	0.110835	7	259	0.0203937	9606	Homo sapiens	CSNK2A1;TRIAP1;MAP2K6	R-HSA-6805061;R-HSA-6805059;R-HSA-6801250;R-HSA-6801213;R-HSA-8877691;R-HSA-6801242;R-HSA-6801209
R-HSA-5633008	TP53 Regulates Transcription of Cell Death Genes	2	83	0.00571862	0.00580227	0.110835	4	68	0.00535433	9606	Homo sapiens	TRIAP1	R-HSA-6801250;R-HSA-6801213;R-HSA-6801242;R-HSA-6801209
R-HSA-9663891	Selective autophagy	2	89	0.00613201	0.00663861	0.110835	6	48	0.00377953	9606	Homo sapiens	HSPA8;CSNK2A1	R-HSA-9613666;R-HSA-9613530;R-HSA-9613352;R-HSA-9613513;R-HSA-8948039;R-HSA-9613565
R-HSA-447041	CHL1 interactions	1	10	0.00068899	0.01369	0.110835	1	5	0.000393701	9606	Homo sapiens	HSPA8	R-HSA-445087
R-HSA-8931987	RUNX1 regulates estrogen receptor mediated transcription	1	10	0.00068899	0.01369	0.110835	1	8	0.000629921	9606	Homo sapiens	CD2AP	R-HSA-8932033
R-HSA-373760	L1CAM interactions	2	130	0.00895687	0.0136946	0.110835	2	54	0.00425197	9606	Homo sapiens	HSPA8;CSNK2A1	R-HSA-392752;R-HSA-445087
R-HSA-1500931	Cell-Cell communication	2	133	0.00916357	0.0142987	0.110835	10	60	0.00472441	9606	Homo sapiens	CD47;CD2AP	R-HSA-391157;R-HSA-391156;R-HSA-391158;R-HSA-391153;R-HSA-391168;R-HSA-391152;R-HSA-451758;R-HSA-373727;R-HSA-391151;R-HSA-391150
R-HSA-9613354	Lipophagy	1	12	0.000826788	0.0164065	0.110835	5	5	0.000393701	9606	Homo sapiens	HSPA8	R-HSA-9613666;R-HSA-9613530;R-HSA-9613352;R-HSA-9613513;R-HSA-9613565
R-HSA-201688	WNT mediated activation of DVL	1	12	0.000826788	0.0164065	0.110835	1	4	0.000314961	9606	Homo sapiens	CSNK2A1	R-HSA-201717
R-HSA-8934903	Receptor Mediated Mitophagy	1	13	0.000895687	0.0177621	0.110835	1	7	0.000551181	9606	Homo sapiens	CSNK2A1	R-HSA-8948039
R-HSA-1632852	Macroautophagy	2	150	0.0103348	0.0179357	0.110835	6	87	0.00685039	9606	Homo sapiens	HSPA8;CSNK2A1	R-HSA-9613666;R-HSA-9613530;R-HSA-9613352;R-HSA-9613513;R-HSA-8948039;R-HSA-9613565
R-HSA-2514853	Condensation of Prometaphase Chromosomes	1	15	0.00103348	0.020468	0.110835	1	4	0.000314961	9606	Homo sapiens	CSNK2A1	R-HSA-2529020
R-HSA-8856828	Clathrin-mediated endocytosis	2	161	0.0110927	0.0204772	0.110835	5	34	0.00267717	9606	Homo sapiens	HSPA8;MAP2K6	R-HSA-8868660;R-HSA-8868658;R-HSA-8869438;R-HSA-8871194;R-HSA-8871193
R-HSA-9612973	Autophagy	2	166	0.0114372	0.0216798	0.110835	17	108	0.00850394	9606	Homo sapiens	HSPA8;CSNK2A1	R-HSA-9626256;R-HSA-9613530;R-HSA-9626235;R-HSA-9622840;R-HSA-9631065;R-HSA-9631068;R-HSA-8948039;R-HSA-9613565;R-HSA-9613666;R-HSA-9625188;R-HSA-9620197;R-HSA-9613352;R-HSA-9615721;R-HSA-9613513;R-HSA-9626060;R-HSA-9625196;R-HSA-9626253
R-HSA-6811555	PI5P Regulates TP53 Acetylation	1	17	0.00117128	0.0231668	0.110835	1	8	0.000629921	9606	Homo sapiens	MAP2K6	R-HSA-8877691
R-HSA-391160	Signal regulatory protein family interactions	1	18	0.00124018	0.0245136	0.110835	8	10	0.000787402	9606	Homo sapiens	CD47	R-HSA-391157;R-HSA-391156;R-HSA-391158;R-HSA-391153;R-HSA-391168;R-HSA-391152;R-HSA-391151;R-HSA-391150
R-HSA-5633007	Regulation of TP53 Activity	2	178	0.012264	0.0246838	0.110835	3	98	0.00771654	9606	Homo sapiens	CSNK2A1;MAP2K6	R-HSA-6805061;R-HSA-6805059;R-HSA-8877691
R-HSA-8876725	Protein methylation	1	19	0.00130908	0.0258586	0.110835	1	9	0.000708661	9606	Homo sapiens	HSPA8	R-HSA-8932221
R-HSA-6798695	Neutrophil degranulation	3	480	0.0330715	0.0270676	0.110835	5	10	0.000787402	9606	Homo sapiens	HSPA8;CD47;CPPED1	R-HSA-6799350;R-HSA-6800434;R-HSA-6798751;R-HSA-6798748;R-HSA-6798747
R-HSA-5210891	Uptake and function of anthrax toxins	1	22	0.00151578	0.029883	0.110835	1	19	0.00149606	9606	Homo sapiens	MAP2K6	R-HSA-5211405
R-HSA-9613829	Chaperone Mediated Autophagy	1	23	0.00158468	0.0312209	0.110835	9	19	0.00149606	9606	Homo sapiens	HSPA8	R-HSA-9626256;R-HSA-9625188;R-HSA-9620197;R-HSA-9626235;R-HSA-9622840;R-HSA-9615721;R-HSA-9626060;R-HSA-9625196;R-HSA-9626253
R-HSA-5627117	RHO GTPases Activate ROCKs	1	24	0.00165358	0.0325571	0.110835	4	6	0.000472441	9606	Homo sapiens	ROCK2	R-HSA-419087;R-HSA-419197;R-HSA-419083;R-HSA-419049
R-HSA-416572	Sema4D induced cell migration and growth-cone collapse	1	24	0.00165358	0.0325571	0.110835	3	6	0.000472441	9606	Homo sapiens	ROCK2	R-HSA-419087;R-HSA-419197;R-HSA-419049
R-HSA-6785807	Interleukin-4 and Interleukin-13 signaling	2	211	0.0145377	0.0337609	0.110835	1	46	0.00362205	9606	Homo sapiens	HSPA8	R-HSA-6797269
R-HSA-373753	Nephrin family interactions	1	25	0.00172247	0.0338916	0.110835	2	13	0.00102362	9606	Homo sapiens	CD2AP	R-HSA-451758;R-HSA-373727
R-HSA-445144	Signal transduction by L1	1	25	0.00172247	0.0338916	0.110835	1	11	0.000866142	9606	Homo sapiens	CSNK2A1	R-HSA-392752
R-HSA-450302	activated TAK1 mediates p38 MAPK activation	1	27	0.00186027	0.0365552	0.110835	3	5	0.000393701	9606	Homo sapiens	MAP2K6	R-HSA-450333;R-HSA-450346;R-HSA-450296
R-HSA-110314	Recognition of DNA damage by PCNA-containing replication complex	1	30	0.00206697	0.0405376	0.110835	3	6	0.000472441	9606	Homo sapiens	USP1	R-HSA-5655466;R-HSA-5655483;R-HSA-5655481
R-HSA-400685	Sema4D in semaphorin signaling	1	30	0.00206697	0.0405376	0.110835	3	12	0.000944882	9606	Homo sapiens	ROCK2	R-HSA-419087;R-HSA-419197;R-HSA-419049
R-HSA-5205647	Mitophagy	1	31	0.00213587	0.0418616	0.110835	1	15	0.0011811	9606	Homo sapiens	CSNK2A1	R-HSA-8948039
R-HSA-525793	Myogenesis	1	32	0.00220477	0.0431839	0.110835	1	14	0.00110236	9606	Homo sapiens	MAP2K6	R-HSA-448951
R-HSA-3928663	EPHA-mediated growth cone collapse	1	33	0.00227367	0.0445044	0.110835	1	4	0.000314961	9606	Homo sapiens	ROCK2	R-HSA-3928616
R-HSA-422475	Axon guidance	3	584	0.040237	0.0445132	0.110835	8	297	0.0233858	9606	Homo sapiens	HSPA8;CSNK2A1;ROCK2	R-HSA-3928616;R-HSA-392752;R-HSA-445087;R-HSA-419087;R-HSA-3928577;R-HSA-419197;R-HSA-3928576;R-HSA-419049
R-HSA-9615710	Late endosomal microautophagy	1	35	0.00241146	0.0471402	0.110835	3	3	0.00023622	9606	Homo sapiens	HSPA8	R-HSA-9631065;R-HSA-9615721;R-HSA-9631068
R-HSA-888590	GABA synthesis, release, reuptake and degradation	1	36	0.00248036	0.0484556	0.110835	2	10	0.000787402	9606	Homo sapiens	HSPA8	R-HSA-888589;R-HSA-917744
R-HSA-8878171	Transcriptional regulation by RUNX1	2	261	0.0179826	0.0495924	0.110835	2	132	0.0103937	9606	Homo sapiens	CSNK2A1;CD2AP	R-HSA-8932033;R-HSA-8937989
R-HSA-9675108	Nervous system development	3	620	0.0427174	0.0516151	0.110835	8	323	0.0254331	9606	Homo sapiens	HSPA8;CSNK2A1;ROCK2	R-HSA-3928616;R-HSA-392752;R-HSA-445087;R-HSA-419087;R-HSA-3928577;R-HSA-419197;R-HSA-3928576;R-HSA-419049
R-HSA-8939243	RUNX1 interacts with co-factors whose precise effect on RUNX1 targets is not known	1	39	0.00268706	0.0523912	0.110835	1	5	0.000393701	9606	Homo sapiens	CSNK2A1	R-HSA-8937989
R-HSA-6804758	Regulation of TP53 Activity through Acetylation	1	39	0.00268706	0.0523912	0.110835	1	14	0.00110236	9606	Homo sapiens	MAP2K6	R-HSA-8877691
R-HSA-168638	NOD1/2 Signaling Pathway	1	40	0.00275596	0.0536997	0.110835	2	18	0.00141732	9606	Homo sapiens	MAP2K6	R-HSA-727819;R-HSA-1247960
R-HSA-212436	Generic Transcription Pathway	5	1553	0.107	0.0552698	0.110835	9	824	0.0648819	9606	Homo sapiens	CSNK2A1;TRIAP1;CD2AP;MAP2K6	R-HSA-6805061;R-HSA-6805059;R-HSA-6801250;R-HSA-8932033;R-HSA-6801213;R-HSA-8877691;R-HSA-8937989;R-HSA-6801242;R-HSA-6801209
R-HSA-449147	Signaling by Interleukins	3	639	0.0440265	0.0555782	0.110835	5	490	0.0385827	9606	Homo sapiens	HSPA8;MAP2K6	R-HSA-727819;R-HSA-6797269;R-HSA-450333;R-HSA-450346;R-HSA-450296
R-HSA-6783310	Fanconi Anemia Pathway	1	42	0.00289376	0.0563114	0.110835	2	13	0.00102362	9606	Homo sapiens	USP1	R-HSA-6785732;R-HSA-6786171
R-HSA-432720	Lysosome Vesicle Biogenesis	1	43	0.00296266	0.0576147	0.110835	1	8	0.000629921	9606	Homo sapiens	HSPA8	R-HSA-432688
R-HSA-1296072	Voltage gated Potassium channels	1	44	0.00303156	0.0589163	0.110835	1	1	7.87402e-05	9606	Homo sapiens	KCNC4	R-HSA-1296127
R-HSA-6814122	Cooperation of PDCL (PhLP1) and TRiC/CCT in G-protein beta folding	1	45	0.00310045	0.0602162	0.110835	1	11	0.000866142	9606	Homo sapiens	CSNK2A1	R-HSA-6814409
R-HSA-3371568	Attenuation phase	1	47	0.00323825	0.0628108	0.110835	3	5	0.000393701	9606	Homo sapiens	HSPA8	R-HSA-3371554;R-HSA-5082369;R-HSA-5082384
R-HSA-3928662	EPHB-mediated forward signaling	1	51	0.00351385	0.0679797	0.110835	2	26	0.00204724	9606	Homo sapiens	ROCK2	R-HSA-3928577;R-HSA-3928576
R-HSA-450408	AUF1 (hnRNP D0) binds and destabilizes mRNA	1	56	0.00385834	0.0744028	0.110835	2	4	0.000314961	9606	Homo sapiens	HSPA8	R-HSA-450551;R-HSA-450580
R-HSA-73857	RNA Polymerase II Transcription	5	1692	0.116577	0.0748585	0.110835	9	885	0.069685	9606	Homo sapiens	CSNK2A1;TRIAP1;CD2AP;MAP2K6	R-HSA-6805061;R-HSA-6805059;R-HSA-6801250;R-HSA-8932033;R-HSA-6801213;R-HSA-8877691;R-HSA-8937989;R-HSA-6801242;R-HSA-6801209
R-HSA-73893	DNA Damage Bypass	1	57	0.00392724	0.0756824	0.110835	3	34	0.00267717	9606	Homo sapiens	USP1	R-HSA-5655466;R-HSA-5655483;R-HSA-5655481
R-HSA-3371571	HSF1-dependent transactivation	1	59	0.00406504	0.0782364	0.110835	4	8	0.000629921	9606	Homo sapiens	HSPA8	R-HSA-3371554;R-HSA-5082356;R-HSA-5082369;R-HSA-5082384
R-HSA-5339562	Uptake and actions of bacterial toxins	1	60	0.00413394	0.0795109	0.110835	1	65	0.00511811	9606	Homo sapiens	MAP2K6	R-HSA-5211405
R-HSA-432722	Golgi Associated Vesicle Biogenesis	1	61	0.00420284	0.0807838	0.110835	1	7	0.000551181	9606	Homo sapiens	HSPA8	R-HSA-421836
R-HSA-1266738	Developmental Biology	4	1241	0.0855037	0.0857881	0.110835	9	537	0.0422835	9606	Homo sapiens	HSPA8;CSNK2A1;ROCK2;MAP2K6	R-HSA-448951;R-HSA-3928616;R-HSA-392752;R-HSA-445087;R-HSA-419087;R-HSA-3928577;R-HSA-419197;R-HSA-3928576;R-HSA-419049
R-HSA-1483191	Synthesis of PC	1	65	0.00447843	0.0858585	0.110835	1	18	0.00141732	9606	Homo sapiens	CSNK2A1	R-HSA-8873929
R-HSA-8873719	RAB geranylgeranylation	1	68	0.00468513	0.089647	0.110835	1	5	0.000393701	9606	Homo sapiens	MAP2K6	R-HSA-8870469
R-HSA-450294	MAP kinase activation	1	69	0.00475403	0.0909065	0.110835	3	32	0.00251969	9606	Homo sapiens	MAP2K6	R-HSA-450333;R-HSA-450346;R-HSA-450296
R-HSA-3371497	HSP90 chaperone cycle for steroid hormone receptors (SHR)	1	70	0.00482293	0.0921644	0.110835	8	12	0.000944882	9606	Homo sapiens	HSPA8	R-HSA-5618085;R-HSA-3371590;R-HSA-5618098;R-HSA-5618110;R-HSA-5618105;R-HSA-3371503;R-HSA-3371422;R-HSA-5618107
R-HSA-373755	Semaphorin interactions	1	70	0.00482293	0.0921644	0.110835	3	40	0.00314961	9606	Homo sapiens	ROCK2	R-HSA-419087;R-HSA-419197;R-HSA-419049
R-HSA-168643	Nucleotide-binding domain, leucine rich repeat containing receptor (NLR) signaling pathways	1	70	0.00482293	0.0921644	0.110835	2	46	0.00362205	9606	Homo sapiens	MAP2K6	R-HSA-727819;R-HSA-1247960
R-HSA-8948751	Regulation of PTEN stability and activity	1	74	0.00509853	0.0971793	0.110835	1	13	0.00102362	9606	Homo sapiens	CSNK2A1	R-HSA-8850945
R-HSA-448424	Interleukin-17 signaling	1	77	0.00530522	0.100923	0.110835	3	35	0.00275591	9606	Homo sapiens	MAP2K6	R-HSA-450333;R-HSA-450346;R-HSA-450296
R-HSA-74160	Gene expression (Transcription)	5	1850	0.127463	0.101416	0.110835	9	996	0.0784252	9606	Homo sapiens	CSNK2A1;TRIAP1;CD2AP;MAP2K6	R-HSA-6805061;R-HSA-6805059;R-HSA-6801250;R-HSA-8932033;R-HSA-6801213;R-HSA-8877691;R-HSA-8937989;R-HSA-6801242;R-HSA-6801209
R-HSA-168249	Innate Immune System	4	1329	0.0915668	0.104287	0.110835	10	697	0.0548819	9606	Homo sapiens	HSPA8;CD47;CPPED1;MAP2K6	R-HSA-727819;R-HSA-6799350;R-HSA-6800434;R-HSA-6798751;R-HSA-6798748;R-HSA-450333;R-HSA-1247960;R-HSA-6798747;R-HSA-450346;R-HSA-450296
R-HSA-199992	trans-Golgi Network Vesicle Budding	1	80	0.00551192	0.104652	0.110835	2	19	0.00149606	9606	Homo sapiens	HSPA8	R-HSA-432688;R-HSA-421836
R-HSA-416482	G alpha (12/13) signalling events	1	85	0.00585641	0.110835	0.110835	1	14	0.00110236	9606	Homo sapiens	ROCK2	R-HSA-419049
R-HSA-216083	Integrin cell surface interactions	1	86	0.00592531	0.112067	0.112067	1	54	0.00425197	9606	Homo sapiens	CD47	R-HSA-2426259
R-HSA-450531	Regulation of mRNA stability by proteins that bind AU-rich elements	1	93	0.00640761	0.120643	0.120643	2	26	0.00204724	9606	Homo sapiens	HSPA8	R-HSA-450551;R-HSA-450580
R-HSA-975871	MyD88 cascade initiated on plasma membrane	1	94	0.00647651	0.121862	0.121862	3	58	0.00456693	9606	Homo sapiens	MAP2K6	R-HSA-450333;R-HSA-450346;R-HSA-450296
R-HSA-168142	Toll Like Receptor 10 (TLR10) Cascade	1	94	0.00647651	0.121862	0.121862	3	59	0.00464567	9606	Homo sapiens	MAP2K6	R-HSA-450333;R-HSA-450346;R-HSA-450296
R-HSA-168176	Toll Like Receptor 5 (TLR5) Cascade	1	94	0.00647651	0.121862	0.121862	3	59	0.00464567	9606	Homo sapiens	MAP2K6	R-HSA-450333;R-HSA-450346;R-HSA-450296
R-HSA-8876198	RAB GEFs exchange GTP for GDP on RABs	1	94	0.00647651	0.121862	0.121862	1	21	0.00165354	9606	Homo sapiens	MAP2K6	R-HSA-8875320
R-HSA-6804756	Regulation of TP53 Activity through Phosphorylation	1	95	0.0065454	0.123079	0.123079	2	26	0.00204724	9606	Homo sapiens	CSNK2A1	R-HSA-6805061;R-HSA-6805059
R-HSA-112310	Neurotransmitter release cycle	1	99	0.006821	0.127932	0.127932	2	37	0.00291339	9606	Homo sapiens	HSPA8	R-HSA-888589;R-HSA-917744
R-HSA-390466	Chaperonin-mediated protein folding	1	100	0.0068899	0.129141	0.129141	1	19	0.00149606	9606	Homo sapiens	CSNK2A1	R-HSA-6814409
R-HSA-2682334	EPH-Ephrin signaling	1	101	0.0069588	0.130348	0.130348	3	56	0.00440945	9606	Homo sapiens	ROCK2	R-HSA-3928616;R-HSA-3928577;R-HSA-3928576
R-HSA-975138	TRAF6 mediated induction of NFkB and MAP kinases upon TLR7/8 or 9 activation	1	102	0.0070277	0.131554	0.131554	3	48	0.00377953	9606	Homo sapiens	MAP2K6	R-HSA-450333;R-HSA-450346;R-HSA-450296
R-HSA-168164	Toll Like Receptor 3 (TLR3) Cascade	1	102	0.0070277	0.131554	0.131554	3	61	0.00480315	9606	Homo sapiens	MAP2K6	R-HSA-450333;R-HSA-450346;R-HSA-450296
R-HSA-975155	MyD88 dependent cascade initiated on endosome	1	103	0.0070966	0.132759	0.132759	3	63	0.00496063	9606	Homo sapiens	MAP2K6	R-HSA-450333;R-HSA-450346;R-HSA-450296
R-HSA-168181	Toll Like Receptor 7/8 (TLR7/8) Cascade	1	103	0.0070966	0.132759	0.132759	3	64	0.00503937	9606	Homo sapiens	MAP2K6	R-HSA-450333;R-HSA-450346;R-HSA-450296
R-HSA-391251	Protein folding	1	106	0.00730329	0.136362	0.136362	1	28	0.00220472	9606	Homo sapiens	CSNK2A1	R-HSA-6814409
R-HSA-1296071	Potassium Channels	1	107	0.00737219	0.13756	0.13756	1	19	0.00149606	9606	Homo sapiens	KCNC4	R-HSA-1296127
R-HSA-937061	TRIF(TICAM1)-mediated TLR4 signaling	1	107	0.00737219	0.13756	0.13756	3	58	0.00456693	9606	Homo sapiens	MAP2K6	R-HSA-450333;R-HSA-450346;R-HSA-450296
R-HSA-166166	MyD88-independent TLR4 cascade	1	107	0.00737219	0.13756	0.13756	3	60	0.00472441	9606	Homo sapiens	MAP2K6	R-HSA-450333;R-HSA-450346;R-HSA-450296
R-HSA-168138	Toll Like Receptor 9 (TLR9) Cascade	1	107	0.00737219	0.13756	0.13756	3	67	0.00527559	9606	Homo sapiens	MAP2K6	R-HSA-450333;R-HSA-450346;R-HSA-450296
R-HSA-9020702	Interleukin-1 signaling	1	109	0.00750999	0.139952	0.139952	1	46	0.00362205	9606	Homo sapiens	MAP2K6	R-HSA-727819
R-HSA-166058	MyD88:MAL(TIRAP) cascade initiated on plasma membrane	1	111	0.00764779	0.142337	0.142337	3	64	0.00503937	9606	Homo sapiens	MAP2K6	R-HSA-450333;R-HSA-450346;R-HSA-450296
R-HSA-168188	Toll Like Receptor TLR6:TLR2 Cascade	1	111	0.00764779	0.142337	0.142337	3	66	0.00519685	9606	Homo sapiens	MAP2K6	R-HSA-450333;R-HSA-450346;R-HSA-450296
R-HSA-3371453	Regulation of HSF1-mediated heat shock response	1	113	0.00778559	0.144715	0.144715	7	14	0.00110236	9606	Homo sapiens	HSPA8	R-HSA-5251955;R-HSA-5251942;R-HSA-5251959;R-HSA-3371467;R-HSA-5252041;R-HSA-3371518;R-HSA-5252079
R-HSA-2559580	Oxidative Stress Induced Senescence	1	114	0.00785449	0.145902	0.145902	4	40	0.00314961	9606	Homo sapiens	MAP2K6	R-HSA-3228469;R-HSA-3238999;R-HSA-450333;R-HSA-450296
R-HSA-168179	Toll Like Receptor TLR1:TLR2 Cascade	1	114	0.00785449	0.145902	0.145902	3	66	0.00519685	9606	Homo sapiens	MAP2K6	R-HSA-450333;R-HSA-450346;R-HSA-450296
R-HSA-181438	Toll Like Receptor 2 (TLR2) Cascade	1	114	0.00785449	0.145902	0.145902	3	68	0.00535433	9606	Homo sapiens	MAP2K6	R-HSA-450333;R-HSA-450346;R-HSA-450296
R-HSA-112316	Neuronal System	2	498	0.0343117	0.149074	0.149074	3	214	0.0168504	9606	Homo sapiens	HSPA8;KCNC4	R-HSA-888589;R-HSA-1296127;R-HSA-917744
R-HSA-4420097	VEGFA-VEGFR2 Pathway	1	126	0.00868127	0.160025	0.160025	3	77	0.00606299	9606	Homo sapiens	ROCK2	R-HSA-5218826;R-HSA-3928647;R-HSA-5228992
R-HSA-9007101	Rab regulation of trafficking	1	129	0.00888797	0.163521	0.163521	1	35	0.00275591	9606	Homo sapiens	MAP2K6	R-HSA-8875320
R-HSA-3371556	Cellular response to heat stress	1	135	0.00930136	0.170472	0.170472	11	29	0.00228346	9606	Homo sapiens	HSPA8	R-HSA-3371554;R-HSA-5251955;R-HSA-5251942;R-HSA-5251959;R-HSA-3371467;R-HSA-5082356;R-HSA-5252041;R-HSA-5082369;R-HSA-5082384;R-HSA-3371518;R-HSA-5252079
R-HSA-194138	Signaling by VEGF	1	137	0.00943916	0.172776	0.172776	3	84	0.00661417	9606	Homo sapiens	ROCK2	R-HSA-5218826;R-HSA-3928647;R-HSA-5228992
R-HSA-168256	Immune System	6	2823	0.194502	0.178176	0.178176	15	1598	0.125827	9606	Homo sapiens	HSPA8;CD47;CPPED1;CD2AP;MAP2K6	R-HSA-727819;R-HSA-983147;R-HSA-983140;R-HSA-1247960;R-HSA-450346;R-HSA-6799350;R-HSA-6797269;R-HSA-6800434;R-HSA-6798751;R-HSA-983157;R-HSA-983156;R-HSA-6798748;R-HSA-450333;R-HSA-6798747;R-HSA-450296
R-HSA-166016	Toll Like Receptor 4 (TLR4) Cascade	1	144	0.00992146	0.180794	0.180794	3	95	0.00748031	9606	Homo sapiens	MAP2K6	R-HSA-450333;R-HSA-450346;R-HSA-450296
R-HSA-9018519	Estrogen-dependent gene expression	1	154	0.0106104	0.192121	0.192121	1	66	0.00519685	9606	Homo sapiens	CD2AP	R-HSA-8932033
R-HSA-446652	Interleukin-1 family signaling	1	163	0.0112305	0.202187	0.202187	1	79	0.00622047	9606	Homo sapiens	MAP2K6	R-HSA-727819
R-HSA-6807070	PTEN Regulation	1	171	0.0117817	0.211035	0.211035	1	56	0.00440945	9606	Homo sapiens	CSNK2A1	R-HSA-8850945
R-HSA-168898	Toll-like Receptor Cascades	1	184	0.0126774	0.225215	0.225215	3	182	0.0143307	9606	Homo sapiens	MAP2K6	R-HSA-450333;R-HSA-450346;R-HSA-450296
R-HSA-72163	mRNA Splicing - Major Pathway	1	185	0.0127463	0.226295	0.226295	7	9	0.000708661	9606	Homo sapiens	HSPA8	R-HSA-72160;R-HSA-72130;R-HSA-156661;R-HSA-72139;R-HSA-72124;R-HSA-72143;R-HSA-72127
R-HSA-199991	Membrane Trafficking	2	665	0.0458178	0.232707	0.232707	8	218	0.0171654	9606	Homo sapiens	HSPA8;MAP2K6	R-HSA-8868660;R-HSA-8868658;R-HSA-432688;R-HSA-8869438;R-HSA-421836;R-HSA-8871194;R-HSA-8871193;R-HSA-8875320
R-HSA-72172	mRNA Splicing	1	196	0.0135042	0.238088	0.238088	7	14	0.00110236	9606	Homo sapiens	HSPA8	R-HSA-72160;R-HSA-72130;R-HSA-156661;R-HSA-72139;R-HSA-72124;R-HSA-72143;R-HSA-72127
R-HSA-2559583	Cellular Senescence	1	199	0.0137109	0.241275	0.241275	4	90	0.00708661	9606	Homo sapiens	MAP2K6	R-HSA-3228469;R-HSA-3238999;R-HSA-450333;R-HSA-450296
R-HSA-2262752	Cellular responses to stress	2	690	0.0475403	0.245629	0.245629	23	227	0.017874	9606	Homo sapiens	HSPA8;MAP2K6	R-HSA-5251955;R-HSA-3228469;R-HSA-3238999;R-HSA-5251959;R-HSA-5618098;R-HSA-5618110;R-HSA-5082369;R-HSA-5618105;R-HSA-3371518;R-HSA-3371422;R-HSA-5618107;R-HSA-5618085;R-HSA-3371554;R-HSA-3371590;R-HSA-5251942;R-HSA-3371467;R-HSA-5082356;R-HSA-5252041;R-HSA-450333;R-HSA-3371503;R-HSA-5082384;R-HSA-450296;R-HSA-5252079
R-HSA-1280215	Cytokine Signaling in Immune system	3	1261	0.0868816	0.24929	0.24929	5	699	0.0550394	9606	Homo sapiens	HSPA8;MAP2K6	R-HSA-727819;R-HSA-6797269;R-HSA-450333;R-HSA-450346;R-HSA-450296
R-HSA-68877	Mitotic Prometaphase	1	211	0.0145377	0.253894	0.253894	1	20	0.0015748	9606	Homo sapiens	CSNK2A1	R-HSA-2529020
R-HSA-8953897	Cellular responses to external stimuli	2	708	0.0487805	0.254964	0.254964	23	258	0.020315	9606	Homo sapiens	HSPA8;MAP2K6	R-HSA-5251955;R-HSA-3228469;R-HSA-3238999;R-HSA-5251959;R-HSA-5618098;R-HSA-5618110;R-HSA-5082369;R-HSA-5618105;R-HSA-3371518;R-HSA-3371422;R-HSA-5618107;R-HSA-5618085;R-HSA-3371554;R-HSA-3371590;R-HSA-5251942;R-HSA-3371467;R-HSA-5082356;R-HSA-5252041;R-HSA-450333;R-HSA-3371503;R-HSA-5082384;R-HSA-450296;R-HSA-5252079
R-HSA-201681	TCF dependent signaling in response to WNT	1	216	0.0148822	0.259093	0.259093	1	71	0.00559055	9606	Homo sapiens	CSNK2A1	R-HSA-201717
R-HSA-1483206	Glycerophospholipid biosynthesis	1	232	0.0159846	0.2755	0.2755	1	133	0.0104724	9606	Homo sapiens	CSNK2A1	R-HSA-8873929
R-HSA-8951664	Neddylation	1	241	0.0166047	0.284577	0.284577	3	31	0.00244094	9606	Homo sapiens	CD2AP	R-HSA-8956040;R-HSA-8955289;R-HSA-8955241
R-HSA-72203	Processing of Capped Intron-Containing Pre-mRNA	1	256	0.0176381	0.299465	0.299465	7	32	0.00251969	9606	Homo sapiens	HSPA8	R-HSA-72160;R-HSA-72130;R-HSA-156661;R-HSA-72139;R-HSA-72124;R-HSA-72143;R-HSA-72127
R-HSA-8939211	ESR-mediated signaling	1	256	0.0176381	0.299465	0.299465	1	110	0.00866142	9606	Homo sapiens	CD2AP	R-HSA-8932033
R-HSA-202733	Cell surface interactions at the vascular wall	1	257	0.017707	0.300447	0.300447	1	64	0.00503937	9606	Homo sapiens	CD47	R-HSA-202703
R-HSA-5653656	Vesicle-mediated transport	2	824	0.0567728	0.315303	0.315303	8	251	0.0197638	9606	Homo sapiens	HSPA8;MAP2K6	R-HSA-8868660;R-HSA-8868658;R-HSA-432688;R-HSA-8869438;R-HSA-421836;R-HSA-8871194;R-HSA-8871193;R-HSA-8875320
R-HSA-983168	Antigen processing: Ubiquitination & Proteasome degradation	1	315	0.0217032	0.355218	0.355218	4	9	0.000708661	9606	Homo sapiens	CD2AP	R-HSA-983147;R-HSA-983157;R-HSA-983156;R-HSA-983140
R-HSA-1257604	PIP3 activates AKT signaling	1	316	0.0217721	0.356126	0.356126	1	86	0.00677165	9606	Homo sapiens	CSNK2A1	R-HSA-8850945
R-HSA-1483257	Phospholipid metabolism	1	325	0.0223922	0.36424	0.36424	1	218	0.0171654	9606	Homo sapiens	CSNK2A1	R-HSA-8873929
R-HSA-195258	RHO GTPase Effectors	1	326	0.0224611	0.365135	0.365135	4	112	0.0088189	9606	Homo sapiens	ROCK2	R-HSA-419087;R-HSA-419197;R-HSA-419083;R-HSA-419049
R-HSA-1474244	Extracellular matrix organization	1	329	0.0226678	0.367815	0.367815	1	318	0.0250394	9606	Homo sapiens	CD47	R-HSA-2426259
R-HSA-195721	Signaling by WNT	1	332	0.0228745	0.370483	0.370483	1	157	0.0123622	9606	Homo sapiens	CSNK2A1	R-HSA-201717
R-HSA-597592	Post-translational protein modification	3	1592	0.109687	0.378439	0.378439	5	525	0.0413386	9606	Homo sapiens	HSPA8;CD2AP;MAP2K6	R-HSA-8956040;R-HSA-8955289;R-HSA-8955241;R-HSA-8870469;R-HSA-8932221
R-HSA-112315	Transmission across Chemical Synapses	1	352	0.0242524	0.388003	0.388003	2	161	0.0126772	9606	Homo sapiens	HSPA8	R-HSA-888589;R-HSA-917744
R-HSA-9006925	Intracellular signaling by second messengers	1	363	0.0250103	0.39744	0.39744	1	114	0.00897638	9606	Homo sapiens	CSNK2A1	R-HSA-8850945
R-HSA-73894	DNA Repair	1	368	0.0253548	0.401684	0.401684	5	327	0.025748	9606	Homo sapiens	USP1	R-HSA-6785732;R-HSA-6786171;R-HSA-5655466;R-HSA-5655483;R-HSA-5655481
R-HSA-392499	Metabolism of proteins	4	2354	0.162188	0.411672	0.411672	6	891	0.0701575	9606	Homo sapiens	HSPA8;CSNK2A1;CD2AP;MAP2K6	R-HSA-8956040;R-HSA-8955289;R-HSA-8955241;R-HSA-8870469;R-HSA-8932221;R-HSA-6814409
R-HSA-9006931	Signaling by Nuclear Receptors	1	385	0.0265261	0.415901	0.415901	1	191	0.0150394	9606	Homo sapiens	CD2AP	R-HSA-8932033
R-HSA-68886	M Phase	1	415	0.0285931	0.440212	0.440212	1	91	0.00716535	9606	Homo sapiens	CSNK2A1	R-HSA-2529020
R-HSA-194315	Signaling by Rho GTPases	1	457	0.0314868	0.472636	0.472636	4	117	0.0092126	9606	Homo sapiens	ROCK2	R-HSA-419087;R-HSA-419197;R-HSA-419083;R-HSA-419049
R-HSA-983169	Class I MHC mediated antigen processing & presentation	1	465	0.032038	0.478606	0.478606	4	48	0.00377953	9606	Homo sapiens	CD2AP	R-HSA-983147;R-HSA-983157;R-HSA-983156;R-HSA-983140
R-HSA-69278	Cell Cycle, Mitotic	1	595	0.0409949	0.567069	0.567069	1	347	0.0273228	9606	Homo sapiens	CSNK2A1	R-HSA-2529020
R-HSA-9006934	Signaling by Receptor Tyrosine Kinases	1	622	0.0428552	0.583559	0.583559	3	698	0.0549606	9606	Homo sapiens	ROCK2	R-HSA-5218826;R-HSA-3928647;R-HSA-5228992
R-HSA-1640170	Cell Cycle	1	715	0.0492628	0.635909	0.635909	1	435	0.034252	9606	Homo sapiens	CSNK2A1	R-HSA-2529020
R-HSA-8953854	Metabolism of RNA	1	782	0.053879	0.669681	0.669681	9	187	0.0147244	9606	Homo sapiens	HSPA8	R-HSA-72160;R-HSA-450551;R-HSA-450580;R-HSA-72130;R-HSA-156661;R-HSA-72139;R-HSA-72124;R-HSA-72143;R-HSA-72127
R-HSA-109582	Hemostasis	1	824	0.0567728	0.68931	0.68931	1	328	0.0258268	9606	Homo sapiens	CD47	R-HSA-202703
R-HSA-1280218	Adaptive Immune System	1	999	0.0688301	0.759797	0.759797	4	261	0.0205512	9606	Homo sapiens	CD2AP	R-HSA-983147;R-HSA-983157;R-HSA-983156;R-HSA-983140
R-HSA-5663205	Infectious disease	1	1174	0.0808874	0.814914	0.814914	1	494	0.0388976	9606	Homo sapiens	MAP2K6	R-HSA-5211405
R-HSA-388396	GPCR downstream signalling	1	1359	0.0936337	0.860017	0.860017	1	258	0.020315	9606	Homo sapiens	ROCK2	R-HSA-419049
R-HSA-162582	Signal Transduction	3	3364	0.231776	0.875297	0.875297	10	2347	0.184803	9606	Homo sapiens	CSNK2A1;ROCK2;CD2AP	R-HSA-5218826;R-HSA-8850945;R-HSA-201717;R-HSA-8932033;R-HSA-419087;R-HSA-419197;R-HSA-3928647;R-HSA-419083;R-HSA-5228992;R-HSA-419049
R-HSA-556833	Metabolism of lipids	1	1445	0.099559	0.877226	0.877226	1	943	0.074252	9606	Homo sapiens	CSNK2A1	R-HSA-8873929
R-HSA-372790	Signaling by GPCR	1	1485	0.102315	0.884527	0.884527	1	437	0.0344094	9606	Homo sapiens	ROCK2	R-HSA-419049
R-HSA-1643685	Disease	1	2171	0.14958	0.960855	0.960855	1	1216	0.095748	9606	Homo sapiens	MAP2K6	R-HSA-5211405
R-HSA-1430728	Metabolism	1	3650	0.251481	0.996952	0.996952	1	2241	0.176457	9606	Homo sapiens	CSNK2A1	R-HSA-8873929
